# Supplementary material for: ﻿Mutatus gen. nov., a new genus of Phrurolithidae (Arachnida, Araneae) from China, with descriptions of four new species
Source: Zookeys. 2025 Feb 6;1226:121–37. doi: 10.3897/zookeys.1226.137752 (PMC11826223; doi:10.3897/zookeys.1226.137752)
Supplement: XML Treatment for Mutatus [file zookeys.1226.137752-treatment1.xml]

<!DOCTYPE tp:taxon-treatment
  PUBLIC "-//TaxonX//DTD Taxonomic Treatment Publishing DTD v0 20100105//EN" "tax-treatment-NSO.dtd">
<tp:taxon-treatment xmlns:tp="http://www.plazi.org/taxpub"><tp:treatment-meta><kwd-group><label>Taxon classification</label><kwd>
              <named-content content-type="kingdom">Animalia</named-content>
            </kwd><kwd>
              <named-content content-type="order">Araneae</named-content>
            </kwd><kwd>
              <named-content content-type="family">Phrurolithidae</named-content>
            </kwd></kwd-group><mixed-citation publication-type="journal"><person-group><name><surname>Mu</surname><given-names>Yannan</given-names></name><name><surname>Wang</surname><given-names>Luyu</given-names></name><name><surname>Zhang</surname><given-names>Feng</given-names></name><name><surname>Zhang</surname><given-names>Zhisheng</given-names></name></person-group><article-title>﻿<italic><tp:taxon-name><tp:taxon-name-part taxon-name-part-type="genus" reg="Mutatus">Mutatus</tp:taxon-name-part></tp:taxon-name></italic> gen. nov., a new genus of <tp:taxon-name><tp:taxon-name-part taxon-name-part-type="family">Phrurolithidae</tp:taxon-name-part></tp:taxon-name> (<tp:taxon-name><tp:taxon-name-part taxon-name-part-type="class">Arachnida</tp:taxon-name-part></tp:taxon-name>, <tp:taxon-name><tp:taxon-name-part taxon-name-part-type="order">Araneae</tp:taxon-name-part></tp:taxon-name>) from China, with descriptions of four new species</article-title><source>Zookeys</source><day>06</day><month>02</month><year>2025</year><volume>1226</volume><fpage>121</fpage><lpage>137</lpage><pub-id pub-id-type="doi">10.3897/zookeys.1226.137752</pub-id></mixed-citation></tp:treatment-meta><tp:nomenclature><label>﻿</label><tp:taxon-name>
            <object-id xmlns:xlink="http://www.w3.org/1999/xlink" content-type="arpha" xlink:type="simple">4F3F5182-DED7-567F-80EC-075F0E84E938</object-id>
            <tp:taxon-name-part taxon-name-part-type="genus" reg="Mutatus">Mutatus</tp:taxon-name-part>
            <object-id xmlns:xlink="http://www.w3.org/1999/xlink" content-type="zoobank" xlink:type="simple">https://zoobank.org/5B7451D2-FC3D-4564-9391-EE277E0EC926</object-id>
          </tp:taxon-name><tp:taxon-status xmlns:xlink="http://www.w3.org/1999/xlink" xlink:type="simple">gen. nov.</tp:taxon-status></tp:nomenclature><tp:treatment-sec sec-type="etymology" id="SECID0EDHAC"><title>Etymology.</title><p>The genus name is derived from a Latin word “<italic>mutatio</italic>”, meaning “variable”, referring to the unique combination of characters in this new genus. Unlike the similar genera <italic>Lingulatus</italic>, which possesses only a tegular sheet, and <italic>Xilithus</italic>, which features only prolateral tegular apophysis, the new genus exhibits both characteristics in the male palp. Gender masculine.</p></tp:treatment-sec><tp:treatment-sec sec-type="diagnosis" id="SECID0EPHAC"><title>Diagnosis.</title><p>The male of new genus resembles those of the genera <italic><tp:taxon-name><tp:taxon-name-part taxon-name-part-type="genus" reg="Lingulatus">Lingulatus</tp:taxon-name-part></tp:taxon-name></italic> and <italic><tp:taxon-name><tp:taxon-name-part taxon-name-part-type="genus" reg="Xilithus">Xilithus</tp:taxon-name-part></tp:taxon-name></italic> in having both tegular sheet and prolateral tegular apophysis, but <italic><tp:taxon-name><tp:taxon-name-part taxon-name-part-type="genus" reg="Mutatus">Mutatus</tp:taxon-name-part></tp:taxon-name></italic> can be differentiated by the absence of a ventral tibial apophysis (present both in <italic><tp:taxon-name><tp:taxon-name-part taxon-name-part-type="genus" reg="Lingulatus">Lingulatus</tp:taxon-name-part></tp:taxon-name></italic> and <italic><tp:taxon-name><tp:taxon-name-part taxon-name-part-type="genus" reg="Xilithus">Xilithus</tp:taxon-name-part></tp:taxon-name></italic>), tegular sheet present in both <italic><tp:taxon-name><tp:taxon-name-part taxon-name-part-type="genus" reg="Mutatus">Mutatus</tp:taxon-name-part></tp:taxon-name></italic> gen. nov. and <italic><tp:taxon-name><tp:taxon-name-part taxon-name-part-type="genus" reg="Lingulatus">Lingulatus</tp:taxon-name-part></tp:taxon-name></italic> (absent in <italic><tp:taxon-name><tp:taxon-name-part taxon-name-part-type="genus" reg="Xilithus">Xilithus</tp:taxon-name-part></tp:taxon-name></italic>), and sperm duct V-shaped in both <italic><tp:taxon-name><tp:taxon-name-part taxon-name-part-type="genus" reg="Mutatus">Mutatus</tp:taxon-name-part></tp:taxon-name></italic> gen. nov. and <italic><tp:taxon-name><tp:taxon-name-part taxon-name-part-type="genus" reg="Lingulatus">Lingulatus</tp:taxon-name-part></tp:taxon-name></italic> (U-shaped in <italic><tp:taxon-name><tp:taxon-name-part taxon-name-part-type="genus" reg="Xilithus">Xilithus</tp:taxon-name-part></tp:taxon-name></italic>). The female of new genus resembles <italic><tp:taxon-name><tp:taxon-name-part taxon-name-part-type="genus" reg="Xilithus">Xilithus</tp:taxon-name-part></tp:taxon-name></italic> in having a pair of large concavities (atria), a pair of small bursae, and clavate spermathecae, but it can be differentiated by the presence of a protuberance at the middle part of the lateral margin of the atrium (absent in <italic><tp:taxon-name><tp:taxon-name-part taxon-name-part-type="genus" reg="Xilithus">Xilithus</tp:taxon-name-part></tp:taxon-name></italic>).</p></tp:treatment-sec><tp:treatment-sec sec-type="description" id="SECID0EQKAC"><title>Description.</title><p>Small, total length 3.18–4.78 mm. Carapace oval, smooth, brownish to black, widest at coxae II and III, highest near fovea, with several markings resembling flowing water droplets beside fovea. Fovea dark-red. <abbrev xmlns:xlink="http://www.w3.org/1999/xlink" xlink:title="posterior eye row" id="ABBRID0EWKAC" xlink:type="simple">PER</abbrev> slightly wider than <abbrev xmlns:xlink="http://www.w3.org/1999/xlink" xlink:title="anterior eye row" id="ABBRID0E1KAC" xlink:type="simple">AER</abbrev>, <abbrev xmlns:xlink="http://www.w3.org/1999/xlink" xlink:title="posterior eye row" id="ABBRID0E5KAC" xlink:type="simple">PER</abbrev> recurved in dorsal view, <abbrev xmlns:xlink="http://www.w3.org/1999/xlink" xlink:title="anterior eye row" id="ABBRID0ECLAC" xlink:type="simple">AER</abbrev> recurved in dorsal view. Chelicerae brown, with 1 long and 1 short spine anteriorly. Endites longer than wide, labium wider than long. Sternum brown, shield-shaped, smooth and without pattern, longer than wide. Legs dark brown, all femora with 1 dorsal spine; femur I with 3–5 prolateral spines distally, femur II with 0–2 prolateral spines distally; tibiae I–II usually with 6–7 pairs of ventral spines, tibiae III–IV without ventral spines; metatarsus I with 4–5 pairs of ventral spines, metatarsus II usually with 4 proventral spines and 3 retroventral spines, metatarsi III–IV without ventral spines but with distal preening brush. Leg formula 4123. Abdomen oval, gray to black in dorsal view, with dorsal scutum covering almost entire abdomen in males, scutum in females absent.</p><p>Male palp: femur with well-developed apophysis located at middle part; patella short, as long as tibia; tibia slightly bulged ventrally, with retroventral and retrolateral apophyses; cymbium longer than femur; bulb pyriform; prolateral tegular apophysis and tegular sheet (spade-shaped) originating near base of embolus; embolus acicular; conductor absent.</p><p>Epigyne: epigynal plate weakly sclerotized, with pair of atria; septum dumbbell-shaped; copulatory openings small, separated; copulatory ducts thin; connecting tubes thick, shorter than copulatory ducts; bursae small; spermathecae clavate, located posteriorly; glandular appendages mastoid-shaped.</p></tp:treatment-sec><tp:treatment-sec sec-type="type species" id="SECID0EILAC"><title>Type species.</title><p><italic><tp:taxon-name><tp:taxon-name-part taxon-name-part-type="genus" reg="Mutatus">Mutatus</tp:taxon-name-part><tp:taxon-name-part taxon-name-part-type="species" reg="gelao">gelao</tp:taxon-name-part></tp:taxon-name></italic> sp. nov.</p></tp:treatment-sec><tp:treatment-sec sec-type="Composition" id="SECID0EZLAC"><title>Composition.</title><p><italic><tp:taxon-name><tp:taxon-name-part taxon-name-part-type="genus" reg="Mutatus">Mutatus</tp:taxon-name-part><tp:taxon-name-part taxon-name-part-type="species" reg="gelao">gelao</tp:taxon-name-part></tp:taxon-name></italic> sp. nov., <italic><tp:taxon-name><tp:taxon-name-part taxon-name-part-type="genus" reg="Mutatus">M.</tp:taxon-name-part><tp:taxon-name-part taxon-name-part-type="species" reg="tujia">tujia</tp:taxon-name-part></tp:taxon-name></italic> sp. nov., <italic><tp:taxon-name><tp:taxon-name-part taxon-name-part-type="genus" reg="Mutatus">M.</tp:taxon-name-part><tp:taxon-name-part taxon-name-part-type="species" reg="tianyan">tianyan</tp:taxon-name-part></tp:taxon-name></italic> sp. nov., and <italic><tp:taxon-name><tp:taxon-name-part taxon-name-part-type="genus" reg="Mutatus">M.</tp:taxon-name-part><tp:taxon-name-part taxon-name-part-type="species" reg="yintiaoling">yintiaoling</tp:taxon-name-part></tp:taxon-name></italic> sp. nov.</p></tp:treatment-sec><tp:treatment-sec sec-type="distribution" id="SECID0ELNAC"><title>Distribution.</title><p>China (Hubei Province, Guizhou Province, Chongqing Municipality).</p></tp:treatment-sec></tp:taxon-treatment>
