# Supplementary material for: ﻿Mutatus gen. nov., a new genus of Phrurolithidae (Arachnida, Araneae) from China, with descriptions of four new species
Source: Zookeys. 2025 Feb 6;1226:121–37. doi: 10.3897/zookeys.1226.137752 (PMC11826223; doi:10.3897/zookeys.1226.137752)
Supplement: XML Treatment for Mutatus tujia [file zookeys.1226.137752-treatment3.xml]

<!DOCTYPE tp:taxon-treatment
  PUBLIC "-//TaxonX//DTD Taxonomic Treatment Publishing DTD v0 20100105//EN" "tax-treatment-NSO.dtd">
<tp:taxon-treatment xmlns:tp="http://www.plazi.org/taxpub"><tp:treatment-meta><kwd-group><label>Taxon classification</label><kwd>
              <named-content content-type="kingdom">Animalia</named-content>
            </kwd><kwd>
              <named-content content-type="order">Araneae</named-content>
            </kwd><kwd>
              <named-content content-type="family">Phrurolithidae</named-content>
            </kwd></kwd-group><mixed-citation publication-type="journal"><person-group><name><surname>Mu</surname><given-names>Yannan</given-names></name><name><surname>Wang</surname><given-names>Luyu</given-names></name><name><surname>Zhang</surname><given-names>Feng</given-names></name><name><surname>Zhang</surname><given-names>Zhisheng</given-names></name></person-group><article-title>﻿<italic><tp:taxon-name><tp:taxon-name-part taxon-name-part-type="genus" reg="Mutatus">Mutatus</tp:taxon-name-part></tp:taxon-name></italic> gen. nov., a new genus of <tp:taxon-name><tp:taxon-name-part taxon-name-part-type="family">Phrurolithidae</tp:taxon-name-part></tp:taxon-name> (<tp:taxon-name><tp:taxon-name-part taxon-name-part-type="class">Arachnida</tp:taxon-name-part></tp:taxon-name>, <tp:taxon-name><tp:taxon-name-part taxon-name-part-type="order">Araneae</tp:taxon-name-part></tp:taxon-name>) from China, with descriptions of four new species</article-title><source>Zookeys</source><day>06</day><month>02</month><year>2025</year><volume>1226</volume><fpage>121</fpage><lpage>137</lpage><pub-id pub-id-type="doi">10.3897/zookeys.1226.137752</pub-id></mixed-citation></tp:treatment-meta><tp:nomenclature><label>﻿</label><tp:taxon-name>
            <object-id xmlns:xlink="http://www.w3.org/1999/xlink" content-type="arpha" xlink:type="simple">2374E035-C29E-54C0-A042-3255513F03F7</object-id>
            <tp:taxon-name-part taxon-name-part-type="genus" reg="Mutatus">Mutatus</tp:taxon-name-part>
            <tp:taxon-name-part taxon-name-part-type="species" reg="tujia">tujia</tp:taxon-name-part>
            <object-id xmlns:xlink="http://www.w3.org/1999/xlink" content-type="zoobank" xlink:type="simple">https://zoobank.org/995C189B-E908-4132-BD2C-5F62D4BB9794</object-id>
          </tp:taxon-name><tp:taxon-status xmlns:xlink="http://www.w3.org/1999/xlink" xlink:type="simple">sp. nov.</tp:taxon-status><xref ref-type="fig" rid="F3">Chinese name: 土家幻蛛 Figs 3</xref><xref ref-type="fig" rid="F4">, 4</xref><xref ref-type="fig" rid="F8">, 8</xref></tp:nomenclature><tp:treatment-sec sec-type="type material" id="SECID0EQ5AE"><title>Type material.</title><p><bold><italic>Holotype</italic></bold>: China • ♂; Hubei province, Shennongjia Forest District, Xiaguping, Tujiazu Township, Huangxi River; <named-content xmlns:xlink="http://www.w3.org/1999/xlink" content-type="dwc:verbatimCoordinates" xlink:type="simple"><named-content content-type="geo-json" specific-use="{&#34;type&#34;:&#34;Point&#34;,&#34;coordinates&#34;:[110.188422,31.366631]}" id="NCID0E55AE" xlink:type="simple">31°21'59.87"N, 110°11'18.32"E</named-content></named-content>, elev. 1059 m, 19 May 2023; Z.Y. Li, Z.Y. Yang leg. <bold><italic>Paratypes</italic></bold>: • 1♂ 7♀, with same data as holotype; • 2♂ 4♀ same locality, Dongkou Village (<named-content xmlns:xlink="http://www.w3.org/1999/xlink" content-type="dwc:verbatimCoordinates" xlink:type="simple"><named-content content-type="geo-json" specific-use="{&#34;type&#34;:&#34;Point&#34;,&#34;coordinates&#34;:[110.163481,31.381736]}" id="NCID0EJ6AE" xlink:type="simple">31°22'54.25"N, 110°9'48.53"E</named-content></named-content>, 1053 m a.s.l.), 19 May 2023, Z.Y. Li, Z.Y. Yang leg.</p></tp:treatment-sec><tp:treatment-sec sec-type="etymology" id="SECID0EO6AE"><title>Etymology.</title><p>The specific name comes from the word “Tujia”. The name is one of the Chinese ethnic minorities that live adjacent to the area inhabited by the new species; a noun in apposition.</p></tp:treatment-sec><tp:treatment-sec sec-type="diagnosis" id="SECID0ET6AE"><title>Diagnosis.</title><p>The new species resembles <italic><tp:taxon-name><tp:taxon-name-part taxon-name-part-type="genus" reg="Mutatus">M.</tp:taxon-name-part><tp:taxon-name-part taxon-name-part-type="species" reg="tianyan">tianyan</tp:taxon-name-part></tp:taxon-name></italic> sp. nov. in having similar truncated prolateral tegular apophysis and embolus, but it can be differentiated by the following: posterior of tegular sheet tail-shaped (vs tongue-shaped; compare Fig. <xref ref-type="fig" rid="F4">4D</xref> with Fig. <xref ref-type="fig" rid="F6">6C</xref>); median septum thin (vs thick; compare Fig. <xref ref-type="fig" rid="F4">4E</xref> with Fig. <xref ref-type="fig" rid="F6">6E</xref>); bursa large, balloon-shaped (vs small, rectangular-shaped; compare Fig. <xref ref-type="fig" rid="F4">4F</xref> with Fig. <xref ref-type="fig" rid="F6">6F</xref>); glandular appendages distinct, large (vs indistinct, small; compare Fig. <xref ref-type="fig" rid="F4">4F</xref> with Fig. <xref ref-type="fig" rid="F6">6F</xref>).</p></tp:treatment-sec><tp:treatment-sec sec-type="description" id="SECID0EFBAG"><title>Description.</title><p>Male (holotype, Fig. <xref ref-type="fig" rid="F3">3 A, B</xref>). Total length 3.34, carapace 1.85 long, 1.61 wide; abdomen 1.35 long, 1.22 wide. Eye sizes and interdistances: <abbrev xmlns:xlink="http://www.w3.org/1999/xlink" xlink:title="anterior median eye" id="ABBRID0EPBAG" xlink:type="simple">AME</abbrev> 0.09, <abbrev xmlns:xlink="http://www.w3.org/1999/xlink" xlink:title="anterior lateral eye" id="ABBRID0ETBAG" xlink:type="simple">ALE</abbrev> 0.13, <abbrev xmlns:xlink="http://www.w3.org/1999/xlink" xlink:title="posterior median eye" id="ABBRID0EXBAG" xlink:type="simple">PME</abbrev> 0.07, <abbrev xmlns:xlink="http://www.w3.org/1999/xlink" xlink:title="posterior lateral eye" id="ABBRID0E2BAG" xlink:type="simple">PLE</abbrev> 0.08; <abbrev xmlns:xlink="http://www.w3.org/1999/xlink" xlink:title="anterior median eye" id="ABBRID0E6BAG" xlink:type="simple">AME</abbrev>–<abbrev xmlns:xlink="http://www.w3.org/1999/xlink" xlink:title="anterior median eye" id="ABBRID0EDCAG" xlink:type="simple">AME</abbrev> 0.06, <abbrev xmlns:xlink="http://www.w3.org/1999/xlink" xlink:title="anterior median eye" id="ABBRID0EHCAG" xlink:type="simple">AME</abbrev>–<abbrev xmlns:xlink="http://www.w3.org/1999/xlink" xlink:title="anterior lateral eye" id="ABBRID0ELCAG" xlink:type="simple">ALE</abbrev> 0.02, <abbrev xmlns:xlink="http://www.w3.org/1999/xlink" xlink:title="anterior lateral eye" id="ABBRID0EPCAG" xlink:type="simple">ALE</abbrev>–<abbrev xmlns:xlink="http://www.w3.org/1999/xlink" xlink:title="anterior lateral eye" id="ABBRID0ETCAG" xlink:type="simple">ALE</abbrev> 0.27, <abbrev xmlns:xlink="http://www.w3.org/1999/xlink" xlink:title="posterior median eye" id="ABBRID0EXCAG" xlink:type="simple">PME</abbrev>–<abbrev xmlns:xlink="http://www.w3.org/1999/xlink" xlink:title="posterior median eye" id="ABBRID0E2CAG" xlink:type="simple">PME</abbrev> 0.11, <abbrev xmlns:xlink="http://www.w3.org/1999/xlink" xlink:title="posterior median eye" id="ABBRID0E6CAG" xlink:type="simple">PME</abbrev>–<abbrev xmlns:xlink="http://www.w3.org/1999/xlink" xlink:title="posterior lateral eye" id="ABBRID0EDDAG" xlink:type="simple">PLE</abbrev> 0.07, <abbrev xmlns:xlink="http://www.w3.org/1999/xlink" xlink:title="posterior lateral eye" id="ABBRID0EHDAG" xlink:type="simple">PLE</abbrev>–<abbrev xmlns:xlink="http://www.w3.org/1999/xlink" xlink:title="posterior lateral eye" id="ABBRID0ELDAG" xlink:type="simple">PLE</abbrev> 0.45, <abbrev xmlns:xlink="http://www.w3.org/1999/xlink" xlink:title="anterior lateral eye" id="ABBRID0EPDAG" xlink:type="simple">ALE</abbrev>–<abbrev xmlns:xlink="http://www.w3.org/1999/xlink" xlink:title="posterior lateral eye" id="ABBRID0ETDAG" xlink:type="simple">PLE</abbrev> 0.10. <abbrev xmlns:xlink="http://www.w3.org/1999/xlink" xlink:title="eye area width" id="ABBRID0EXDAG" xlink:type="simple">EAW</abbrev> 0.58, <abbrev xmlns:xlink="http://www.w3.org/1999/xlink" xlink:title="cephalic region width" id="ABBRID0E2DAG" xlink:type="simple">CRW</abbrev> 0.83, <abbrev xmlns:xlink="http://www.w3.org/1999/xlink" xlink:title="eye area width" id="ABBRID0E6DAG" xlink:type="simple">EAW</abbrev>/<abbrev xmlns:xlink="http://www.w3.org/1999/xlink" xlink:title="cephalic region width" id="ABBRID0EDEAG" xlink:type="simple">CRW</abbrev> 0.70, <abbrev xmlns:xlink="http://www.w3.org/1999/xlink" xlink:title="cephalic region width" id="ABBRID0EHEAG" xlink:type="simple">CRW</abbrev>/<abbrev xmlns:xlink="http://www.w3.org/1999/xlink" xlink:title="carapace width" id="ABBRID0ELEAG" xlink:type="simple">CW</abbrev> 0.52. <abbrev xmlns:xlink="http://www.w3.org/1999/xlink" xlink:title="median ocular area" id="ABBRID0EPEAG" xlink:type="simple">MOA</abbrev> 0.25 long, anterior width 0.22, posterior width 0.29. <abbrev xmlns:xlink="http://www.w3.org/1999/xlink" xlink:title="clypeal height" id="ABBRID0ETEAG" xlink:type="simple">CH</abbrev> 0.11, <abbrev xmlns:xlink="http://www.w3.org/1999/xlink" xlink:title="clypeal height" id="ABBRID0EXEAG" xlink:type="simple">CH</abbrev>/<abbrev xmlns:xlink="http://www.w3.org/1999/xlink" xlink:title="anterior median eye" id="ABBRID0E2EAG" xlink:type="simple">AME</abbrev> 1.22. Labium 0.35 long, 0.30 wide. Sternum 1.21 long, 1.17 wide. Carapace oval, cervical groove inconspicuous. Sternum, labium, and endite brown, without pattern. Abdomen dark brown, smooth, with large dorsal scutum covering almost entire abdomen. Legs brown.</p><fig id="F3" position="float" orientation="portrait"><object-id xmlns:xlink="http://www.w3.org/1999/xlink" content-type="doi" xlink:type="simple">10.3897/zookeys.1226.137752.figure3</object-id><object-id xmlns:xlink="http://www.w3.org/1999/xlink" content-type="arpha" xlink:type="simple">059BB2CA-3A1A-5DCD-9507-568B7925456B</object-id><label>Figure 3.</label><caption><p>Habitus of <italic><tp:taxon-name><tp:taxon-name-part taxon-name-part-type="genus" reg="Mutatus">Mutatus</tp:taxon-name-part><tp:taxon-name-part taxon-name-part-type="species" reg="tujia">tujia</tp:taxon-name-part></tp:taxon-name></italic> sp. nov. <bold>A</bold> male holotype, dorsal view <bold>B</bold> same, ventral view <bold>C</bold> female paratype, dorsal view <bold>D</bold> same, ventral view.</p></caption><graphic xmlns:xlink="http://www.w3.org/1999/xlink" xlink:href="zookeys-1226-121_article-137752__-g003.jpg" position="float" orientation="portrait" xlink:type="simple" id="oo_1243802.jpg"><uri content-type="original_file" xlink:type="simple">https://binary.pensoft.net/fig/1243802</uri></graphic></fig><p>Palp (Fig. <xref ref-type="fig" rid="F4">4A–D</xref>). Femoral apophysis (<abbrev xmlns:xlink="http://www.w3.org/1999/xlink" xlink:title="femur apophysis" id="ABBRID0EFGAG" xlink:type="simple">FA</abbrev>) well developed, thumb-shaped, located at middle part. Patella as long as tibia, about 1/3 length of femur. Tibia longer than wide, with 2 apophyses, retroventral apophysis (<abbrev xmlns:xlink="http://www.w3.org/1999/xlink" xlink:title="retroventral tibial apophysis" id="ABBRID0EJGAG" xlink:type="simple">RvTA</abbrev>) tail-shaped; retrolateral apophysis (<abbrev xmlns:xlink="http://www.w3.org/1999/xlink" xlink:title="retrolateral tibial apophysis" id="ABBRID0ENGAG" xlink:type="simple">RTA</abbrev>) strong, longer and wider than retroventral apophysis, tapering towards tip. Bulb pyriform, sperm duct (<abbrev xmlns:xlink="http://www.w3.org/1999/xlink" xlink:title="sperm duct" id="ABBRID0ERGAG" xlink:type="simple">SD</abbrev>) distinct, V-shaped. Prolateral tegular apophysis (<abbrev xmlns:xlink="http://www.w3.org/1999/xlink" xlink:title="Prolateral tegular apophysis" id="ABBRID0EVGAG" xlink:type="simple">PTA</abbrev>) coniform, slightly curved, originating at nearly 9 o’clock position. Tegular sheet (<abbrev xmlns:xlink="http://www.w3.org/1999/xlink" xlink:title="tegular sheet" id="ABBRID0EZGAG" xlink:type="simple">TS</abbrev>) tobacco pipe-shaped, anterior part large and wide, posterior part small, tail-shaped. Embolus (E) needle-like, tapering towards tip, slightly curved.</p><fig id="F4" position="float" orientation="portrait"><object-id xmlns:xlink="http://www.w3.org/1999/xlink" content-type="doi" xlink:type="simple">10.3897/zookeys.1226.137752.figure4</object-id><object-id xmlns:xlink="http://www.w3.org/1999/xlink" content-type="arpha" xlink:type="simple">EF56FBCA-1886-5E03-BB67-80FE2270292C</object-id><label>Figure 4.</label><caption><p>Copulatory organs of <italic><tp:taxon-name><tp:taxon-name-part taxon-name-part-type="genus" reg="Mutatus">Mutatus</tp:taxon-name-part><tp:taxon-name-part taxon-name-part-type="species" reg="tujia">tujia</tp:taxon-name-part></tp:taxon-name></italic> sp. nov. <bold>A</bold> male left palp, prolateral view <bold>B</bold> same, retrolateral view <bold>C</bold> same, dorsal view <bold>D</bold> same, ventral view <bold>E</bold> epigyne, ventral view <bold>F</bold> same, dorsal view. Abbreviations: E—embolus; <abbrev xmlns:xlink="http://www.w3.org/1999/xlink" xlink:title="femur apophysis" id="ABBRID0E3HAG" xlink:type="simple">FA</abbrev>—femoral apophysis; <abbrev xmlns:xlink="http://www.w3.org/1999/xlink" xlink:title="Prolateral tegular apophysis" id="ABBRID0EAIAG" xlink:type="simple">PTA</abbrev>—prolateral tegular apophysis; <abbrev xmlns:xlink="http://www.w3.org/1999/xlink" xlink:title="retrolateral tibial apophysis" id="ABBRID0EEIAG" xlink:type="simple">RTA</abbrev>—retrolateral tibial apophysis; <abbrev xmlns:xlink="http://www.w3.org/1999/xlink" xlink:title="retroventral tibial apophysis" id="ABBRID0EIIAG" xlink:type="simple">RvTA</abbrev>—retroventral tibial apophysis; <abbrev xmlns:xlink="http://www.w3.org/1999/xlink" xlink:title="sperm duct" id="ABBRID0EMIAG" xlink:type="simple">SD</abbrev>—sperm duct; <abbrev xmlns:xlink="http://www.w3.org/1999/xlink" xlink:title="tegular sheet" id="ABBRID0EQIAG" xlink:type="simple">TS</abbrev>—tegular sheet; B—bursa; <abbrev xmlns:xlink="http://www.w3.org/1999/xlink" xlink:title="Copulatory ducts" id="ABBRID0EUIAG" xlink:type="simple">CD</abbrev>—copulatory duct; <abbrev xmlns:xlink="http://www.w3.org/1999/xlink" xlink:title="Copulatory openings" id="ABBRID0EYIAG" xlink:type="simple">CO</abbrev>—copulatory opening; <abbrev xmlns:xlink="http://www.w3.org/1999/xlink" xlink:title="connecting tube" id="ABBRID0E3IAG" xlink:type="simple">CT</abbrev>—connecting tube; <abbrev xmlns:xlink="http://www.w3.org/1999/xlink" xlink:title="Fertilization ducts" id="ABBRID0EAJAG" xlink:type="simple">FD</abbrev>—fertilization duct; <abbrev xmlns:xlink="http://www.w3.org/1999/xlink" xlink:title="Glandular appendages" id="ABBRID0EEJAG" xlink:type="simple">GA</abbrev>—glandular appendage; <abbrev xmlns:xlink="http://www.w3.org/1999/xlink" xlink:title="median septum" id="ABBRID0EIJAG" xlink:type="simple">MS</abbrev>—median septum; S—spermathecae.</p></caption><graphic xmlns:xlink="http://www.w3.org/1999/xlink" xlink:href="zookeys-1226-121_article-137752__-g004.jpg" position="float" orientation="portrait" xlink:type="simple" id="oo_1243803.jpg"><uri content-type="original_file" xlink:type="simple">https://binary.pensoft.net/fig/1243803</uri></graphic></fig><p>Female (one of the paratypes; Fig. <xref ref-type="fig" rid="F3">3C, D</xref>). Total length 3.50, carapace 1.66 long, 1.49 wide; abdomen 1.86 long, 1.25 wide. Eye sizes and interdistances: <abbrev xmlns:xlink="http://www.w3.org/1999/xlink" xlink:title="anterior median eye" id="ABBRID0EXJAG" xlink:type="simple">AME</abbrev> 0.08, <abbrev xmlns:xlink="http://www.w3.org/1999/xlink" xlink:title="anterior lateral eye" id="ABBRID0E2JAG" xlink:type="simple">ALE</abbrev> 0.09, <abbrev xmlns:xlink="http://www.w3.org/1999/xlink" xlink:title="posterior median eye" id="ABBRID0E6JAG" xlink:type="simple">PME</abbrev> 0.07, <abbrev xmlns:xlink="http://www.w3.org/1999/xlink" xlink:title="posterior lateral eye" id="ABBRID0EDKAG" xlink:type="simple">PLE</abbrev> 0.08; <abbrev xmlns:xlink="http://www.w3.org/1999/xlink" xlink:title="anterior median eye" id="ABBRID0EHKAG" xlink:type="simple">AME</abbrev>–<abbrev xmlns:xlink="http://www.w3.org/1999/xlink" xlink:title="anterior median eye" id="ABBRID0ELKAG" xlink:type="simple">AME</abbrev> 0.06, <abbrev xmlns:xlink="http://www.w3.org/1999/xlink" xlink:title="anterior median eye" id="ABBRID0EPKAG" xlink:type="simple">AME</abbrev>–<abbrev xmlns:xlink="http://www.w3.org/1999/xlink" xlink:title="anterior lateral eye" id="ABBRID0ETKAG" xlink:type="simple">ALE</abbrev> 0.02, <abbrev xmlns:xlink="http://www.w3.org/1999/xlink" xlink:title="anterior lateral eye" id="ABBRID0EXKAG" xlink:type="simple">ALE</abbrev>–<abbrev xmlns:xlink="http://www.w3.org/1999/xlink" xlink:title="anterior lateral eye" id="ABBRID0E2KAG" xlink:type="simple">ALE</abbrev> 0.23, <abbrev xmlns:xlink="http://www.w3.org/1999/xlink" xlink:title="posterior median eye" id="ABBRID0E6KAG" xlink:type="simple">PME</abbrev>–<abbrev xmlns:xlink="http://www.w3.org/1999/xlink" xlink:title="posterior median eye" id="ABBRID0EDLAG" xlink:type="simple">PME</abbrev> 0.10, <abbrev xmlns:xlink="http://www.w3.org/1999/xlink" xlink:title="posterior median eye" id="ABBRID0EHLAG" xlink:type="simple">PME</abbrev>–<abbrev xmlns:xlink="http://www.w3.org/1999/xlink" xlink:title="posterior lateral eye" id="ABBRID0ELLAG" xlink:type="simple">PLE</abbrev> 0.06, <abbrev xmlns:xlink="http://www.w3.org/1999/xlink" xlink:title="posterior lateral eye" id="ABBRID0EPLAG" xlink:type="simple">PLE</abbrev>–<abbrev xmlns:xlink="http://www.w3.org/1999/xlink" xlink:title="posterior lateral eye" id="ABBRID0ETLAG" xlink:type="simple">PLE</abbrev> 0.35, <abbrev xmlns:xlink="http://www.w3.org/1999/xlink" xlink:title="anterior lateral eye" id="ABBRID0EXLAG" xlink:type="simple">ALE</abbrev>–<abbrev xmlns:xlink="http://www.w3.org/1999/xlink" xlink:title="posterior lateral eye" id="ABBRID0E2LAG" xlink:type="simple">PLE</abbrev> 0.09. <abbrev xmlns:xlink="http://www.w3.org/1999/xlink" xlink:title="eye area width" id="ABBRID0E6LAG" xlink:type="simple">EAW</abbrev> 0.48, <abbrev xmlns:xlink="http://www.w3.org/1999/xlink" xlink:title="cephalic region width" id="ABBRID0EDMAG" xlink:type="simple">CRW</abbrev> 0.71, <abbrev xmlns:xlink="http://www.w3.org/1999/xlink" xlink:title="eye area width" id="ABBRID0EHMAG" xlink:type="simple">EAW</abbrev>/<abbrev xmlns:xlink="http://www.w3.org/1999/xlink" xlink:title="cephalic region width" id="ABBRID0ELMAG" xlink:type="simple">CRW</abbrev> 0.68, <abbrev xmlns:xlink="http://www.w3.org/1999/xlink" xlink:title="cephalic region width" id="ABBRID0EPMAG" xlink:type="simple">CRW</abbrev>/<abbrev xmlns:xlink="http://www.w3.org/1999/xlink" xlink:title="carapace width" id="ABBRID0ETMAG" xlink:type="simple">CW</abbrev> 0.47. <abbrev xmlns:xlink="http://www.w3.org/1999/xlink" xlink:title="median ocular area" id="ABBRID0EXMAG" xlink:type="simple">MOA</abbrev> 0.23 long, anterior width 0.23, posterior width 0.18. <abbrev xmlns:xlink="http://www.w3.org/1999/xlink" xlink:title="clypeal height" id="ABBRID0E2MAG" xlink:type="simple">CH</abbrev> 0.10, <abbrev xmlns:xlink="http://www.w3.org/1999/xlink" xlink:title="clypeal height" id="ABBRID0E6MAG" xlink:type="simple">CH</abbrev>/<abbrev xmlns:xlink="http://www.w3.org/1999/xlink" xlink:title="anterior median eye" id="ABBRID0EDNAG" xlink:type="simple">AME</abbrev> 1.25. Labium 0.23 long, 0.20 wide. Sternum 0.87 long, 0.75 wide. Other characters as for male, except dorsal scutum absent, color black and body slightly larger.</p><p>Epigyne (Fig. <xref ref-type="fig" rid="F4">4E, F</xref>). Epigynal plate slightly sclerotized, with a pair of atria, a subcircular tumor located at middle part of lateral margin of atrium. Median septum (<abbrev xmlns:xlink="http://www.w3.org/1999/xlink" xlink:title="median septum" id="ABBRID0ENNAG" xlink:type="simple">MS</abbrev>) dumbbell-shaped. Copulatory openings (<abbrev xmlns:xlink="http://www.w3.org/1999/xlink" xlink:title="Copulatory openings" id="ABBRID0ERNAG" xlink:type="simple">CO</abbrev>) slit-like, located at anterior of atrium. Copulatory ducts (<abbrev xmlns:xlink="http://www.w3.org/1999/xlink" xlink:title="Copulatory ducts" id="ABBRID0EVNAG" xlink:type="simple">CD</abbrev>) straight, short, indistinct. Connecting tubes (<abbrev xmlns:xlink="http://www.w3.org/1999/xlink" xlink:title="connecting tube" id="ABBRID0EZNAG" xlink:type="simple">CT</abbrev>) distinct. Bursae (B) large, nearly balloon-shaped, translucent. Glandular appendages (<abbrev xmlns:xlink="http://www.w3.org/1999/xlink" xlink:title="Glandular appendages" id="ABBRID0E4NAG" xlink:type="simple">GA</abbrev>) mastoid-shaped. Spermathecae (S) clavate, anterior part close but separated posteriorly. Fertilization (<abbrev xmlns:xlink="http://www.w3.org/1999/xlink" xlink:title="Fertilization ducts" id="ABBRID0EBOAG" xlink:type="simple">FD</abbrev>) ducts located at posterior end of spermathecae.</p><p>Measurement of legs:</p><table-wrap id="T3" position="float" orientation="portrait"><table id="TID0EHLAG" rules="all"><tbody><tr><th rowspan="1" colspan="1">male/female</th><th rowspan="1" colspan="1">Fe</th><th rowspan="1" colspan="1">Pa</th><th rowspan="1" colspan="1">Ti</th><th rowspan="1" colspan="1">Me</th><th rowspan="1" colspan="1">Ta</th><th rowspan="1" colspan="1">Total</th></tr><tr><td rowspan="1" colspan="1">Leg I</td><td rowspan="1" colspan="1">1.38/1.44</td><td rowspan="1" colspan="1">0.43/0.46</td><td rowspan="1" colspan="1">1.42/1.58</td><td rowspan="1" colspan="1">1.14/1.34</td><td rowspan="1" colspan="1">0.61/0.69</td><td rowspan="1" colspan="1">4.98/5.51</td></tr><tr><td rowspan="1" colspan="1">Leg II</td><td rowspan="1" colspan="1">1.20/1.19</td><td rowspan="1" colspan="1">0.45/0.44</td><td rowspan="1" colspan="1">1.10/1.21</td><td rowspan="1" colspan="1">0.96/1.07</td><td rowspan="1" colspan="1">0.58/0.58</td><td rowspan="1" colspan="1">4.29/4.40</td></tr><tr><td rowspan="1" colspan="1">Leg III</td><td rowspan="1" colspan="1">1.00/1.01</td><td rowspan="1" colspan="1">0.39/0.39</td><td rowspan="1" colspan="1">0.80/0.81</td><td rowspan="1" colspan="1">0.91/1.01</td><td rowspan="1" colspan="1">0.57/0.58</td><td rowspan="1" colspan="1">3.67/3.80</td></tr><tr><td rowspan="1" colspan="1">Leg IV</td><td rowspan="1" colspan="1">1.50/1.62</td><td rowspan="1" colspan="1">0.44/0.46</td><td rowspan="1" colspan="1">1.32/1.53</td><td rowspan="1" colspan="1">1.45/1.60</td><td rowspan="1" colspan="1">0.77/0.89</td><td rowspan="1" colspan="1">5.48/6.10</td></tr></tbody></table></table-wrap><p>Spination of legs:</p><table-wrap id="T4" position="float" orientation="portrait"><table id="TID0EGRAG" rules="all"><tbody><tr><th rowspan="1" colspan="2"/><th rowspan="1" colspan="1">Fe</th><th rowspan="1" colspan="1">Pa</th><th rowspan="1" colspan="1">Ti</th><th rowspan="1" colspan="1">Me</th><th rowspan="1" colspan="1">Ta</th></tr><tr><td rowspan="4" colspan="1">male</td><td rowspan="1" colspan="1">Leg I</td><td rowspan="1" colspan="1">d 1 <abbrev xmlns:xlink="http://www.w3.org/1999/xlink" xlink:title="prolateral" id="ABBRID0EHTAG" xlink:type="simple">pl</abbrev> 3</td><td rowspan="1" colspan="1">–</td><td rowspan="1" colspan="1"><abbrev xmlns:xlink="http://www.w3.org/1999/xlink" xlink:title="proventral" id="ABBRID0ESTAG" xlink:type="simple">pv</abbrev> 7 <abbrev xmlns:xlink="http://www.w3.org/1999/xlink" xlink:title="retroventral" id="ABBRID0EWTAG" xlink:type="simple">rv</abbrev> 7</td><td rowspan="1" colspan="1"><abbrev xmlns:xlink="http://www.w3.org/1999/xlink" xlink:title="proventral" id="ABBRID0E5TAG" xlink:type="simple">pv</abbrev> 4 <abbrev xmlns:xlink="http://www.w3.org/1999/xlink" xlink:title="retroventral" id="ABBRID0ECUAG" xlink:type="simple">rv</abbrev> 4</td><td rowspan="1" colspan="1">–</td></tr><tr><td rowspan="1" colspan="1">Leg II</td><td rowspan="1" colspan="1">d 1 <abbrev xmlns:xlink="http://www.w3.org/1999/xlink" xlink:title="prolateral" id="ABBRID0ERUAG" xlink:type="simple">pl</abbrev> 0</td><td rowspan="1" colspan="1">–</td><td rowspan="1" colspan="1"><abbrev xmlns:xlink="http://www.w3.org/1999/xlink" xlink:title="proventral" id="ABBRID0E3UAG" xlink:type="simple">pv</abbrev> 6 <abbrev xmlns:xlink="http://www.w3.org/1999/xlink" xlink:title="retroventral" id="ABBRID0EAVAG" xlink:type="simple">rv</abbrev> 6</td><td rowspan="1" colspan="1"><abbrev xmlns:xlink="http://www.w3.org/1999/xlink" xlink:title="proventral" id="ABBRID0EIVAG" xlink:type="simple">pv</abbrev> 4 <abbrev xmlns:xlink="http://www.w3.org/1999/xlink" xlink:title="retroventral" id="ABBRID0EMVAG" xlink:type="simple">rv</abbrev> 3</td><td rowspan="1" colspan="1">–</td></tr><tr><td rowspan="1" colspan="1">Leg III</td><td rowspan="1" colspan="1">d 1</td><td rowspan="1" colspan="1">–</td><td rowspan="1" colspan="1">–</td><td rowspan="1" colspan="1">–</td><td rowspan="1" colspan="1">–</td></tr><tr><td rowspan="1" colspan="1">Leg IV</td><td rowspan="1" colspan="1">d 1</td><td rowspan="1" colspan="1">–</td><td rowspan="1" colspan="1">–</td><td rowspan="1" colspan="1">–</td><td rowspan="1" colspan="1">–</td></tr><tr><td rowspan="4" colspan="1">female</td><td rowspan="1" colspan="1">Leg I</td><td rowspan="1" colspan="1">d 1 <abbrev xmlns:xlink="http://www.w3.org/1999/xlink" xlink:title="prolateral" id="ABBRID0EEXAG" xlink:type="simple">pl</abbrev> 3</td><td rowspan="1" colspan="1">–</td><td rowspan="1" colspan="1"><abbrev xmlns:xlink="http://www.w3.org/1999/xlink" xlink:title="proventral" id="ABBRID0EPXAG" xlink:type="simple">pv</abbrev> 6 <abbrev xmlns:xlink="http://www.w3.org/1999/xlink" xlink:title="retroventral" id="ABBRID0ETXAG" xlink:type="simple">rv</abbrev> 6</td><td rowspan="1" colspan="1"><abbrev xmlns:xlink="http://www.w3.org/1999/xlink" xlink:title="proventral" id="ABBRID0E2XAG" xlink:type="simple">pv</abbrev> 4 <abbrev xmlns:xlink="http://www.w3.org/1999/xlink" xlink:title="retroventral" id="ABBRID0E6XAG" xlink:type="simple">rv</abbrev> 4</td><td rowspan="1" colspan="1">–</td></tr><tr><td rowspan="1" colspan="1">Leg II</td><td rowspan="1" colspan="1">d 1 <abbrev xmlns:xlink="http://www.w3.org/1999/xlink" xlink:title="prolateral" id="ABBRID0EOYAG" xlink:type="simple">pl</abbrev> 0</td><td rowspan="1" colspan="1">–</td><td rowspan="1" colspan="1"><abbrev xmlns:xlink="http://www.w3.org/1999/xlink" xlink:title="proventral" id="ABBRID0EZYAG" xlink:type="simple">pv</abbrev> 6 <abbrev xmlns:xlink="http://www.w3.org/1999/xlink" xlink:title="retroventral" id="ABBRID0E4YAG" xlink:type="simple">rv</abbrev> 6</td><td rowspan="1" colspan="1"><abbrev xmlns:xlink="http://www.w3.org/1999/xlink" xlink:title="proventral" id="ABBRID0EFZAG" xlink:type="simple">pv</abbrev> 4 <abbrev xmlns:xlink="http://www.w3.org/1999/xlink" xlink:title="retroventral" id="ABBRID0EJZAG" xlink:type="simple">rv</abbrev> 4</td><td rowspan="1" colspan="1">–</td></tr><tr><td rowspan="1" colspan="1">Leg III</td><td rowspan="1" colspan="1">d 1</td><td rowspan="1" colspan="1">–</td><td rowspan="1" colspan="1">–</td><td rowspan="1" colspan="1">–</td><td rowspan="1" colspan="1">–</td></tr><tr><td rowspan="1" colspan="1">Leg IV</td><td rowspan="1" colspan="1">d 1</td><td rowspan="1" colspan="1">–</td><td rowspan="1" colspan="1">–</td><td rowspan="1" colspan="1">–</td><td rowspan="1" colspan="1">–</td></tr></tbody></table></table-wrap></tp:treatment-sec><tp:treatment-sec sec-type="distribution" id="SECID0EW1AG"><title>Distribution.</title><p>Known only from the type locality.</p></tp:treatment-sec><tp:treatment-sec><!--Section generated to contain objects referenced in tp:taxon-treatment.--><fig id="F8" position="float" orientation="portrait"><object-id xmlns:xlink="http://www.w3.org/1999/xlink" content-type="doi" xlink:type="simple">10.3897/zookeys.1226.137752.figure8</object-id><object-id xmlns:xlink="http://www.w3.org/1999/xlink" content-type="arpha" xlink:type="simple">EABF924B-69AF-5D08-A240-A5F2675E9CA7</object-id><label>Figure 8.</label><caption><p>Distribution map of <italic><tp:taxon-name><tp:taxon-name-part taxon-name-part-type="genus" reg="Mutatus">Mutatus</tp:taxon-name-part></tp:taxon-name></italic> gen. nov.</p></caption><graphic xmlns:xlink="http://www.w3.org/1999/xlink" xlink:href="zookeys-1226-121_article-137752__-g008.jpg" position="float" orientation="portrait" xlink:type="simple" id="oo_1243807.jpg"><uri content-type="original_file" xlink:type="simple">https://binary.pensoft.net/fig/1243807</uri></graphic></fig><fig id="F6" position="float" orientation="portrait"><object-id xmlns:xlink="http://www.w3.org/1999/xlink" content-type="doi" xlink:type="simple">10.3897/zookeys.1226.137752.figure6</object-id><object-id xmlns:xlink="http://www.w3.org/1999/xlink" content-type="arpha" xlink:type="simple">36B089EF-2012-59AF-851E-9A8D694A5AD4</object-id><label>Figure 6.</label><caption><p>Copulatory organs of <italic><tp:taxon-name><tp:taxon-name-part taxon-name-part-type="genus" reg="Mutatus">Mutatus</tp:taxon-name-part><tp:taxon-name-part taxon-name-part-type="species" reg="tianyan">tianyan</tp:taxon-name-part></tp:taxon-name></italic> sp. nov. <bold>A</bold> male left palp, prolateral view <bold>B</bold> same, retrolateral view <bold>C</bold> same, ventral view <bold>D</bold> same, dorsal view <bold>E</bold> epigyne, ventral view <bold>F</bold> same, dorsal view. Abbreviations: E—embolus; <abbrev xmlns:xlink="http://www.w3.org/1999/xlink" xlink:title="femur apophysis" id="ABBRID0EPEBG" xlink:type="simple">FA</abbrev>—femoral apophysis; <abbrev xmlns:xlink="http://www.w3.org/1999/xlink" xlink:title="Prolateral tegular apophysis" id="ABBRID0ETEBG" xlink:type="simple">PTA</abbrev>—prolateral tegular apophysis; <abbrev xmlns:xlink="http://www.w3.org/1999/xlink" xlink:title="retrolateral tibial apophysis" id="ABBRID0EXEBG" xlink:type="simple">RTA</abbrev>—retrolateral tibial apophysis; <abbrev xmlns:xlink="http://www.w3.org/1999/xlink" xlink:title="retroventral tibial apophysis" id="ABBRID0E2EBG" xlink:type="simple">RvTA</abbrev>—retroventral tibial apophysis; <abbrev xmlns:xlink="http://www.w3.org/1999/xlink" xlink:title="sperm duct" id="ABBRID0E6EBG" xlink:type="simple">SD</abbrev>—sperm duct; <abbrev xmlns:xlink="http://www.w3.org/1999/xlink" xlink:title="tegular sheet" id="ABBRID0EDFBG" xlink:type="simple">TS</abbrev>—tegular sheet; B—bursa; <abbrev xmlns:xlink="http://www.w3.org/1999/xlink" xlink:title="Copulatory ducts" id="ABBRID0EHFBG" xlink:type="simple">CD</abbrev>—copulatory duct; <abbrev xmlns:xlink="http://www.w3.org/1999/xlink" xlink:title="Copulatory openings" id="ABBRID0ELFBG" xlink:type="simple">CO</abbrev>—copulatory opening; <abbrev xmlns:xlink="http://www.w3.org/1999/xlink" xlink:title="connecting tube" id="ABBRID0EPFBG" xlink:type="simple">CT</abbrev>—connecting tube; <abbrev xmlns:xlink="http://www.w3.org/1999/xlink" xlink:title="Fertilization ducts" id="ABBRID0ETFBG" xlink:type="simple">FD</abbrev>—fertilization duct; <abbrev xmlns:xlink="http://www.w3.org/1999/xlink" xlink:title="Glandular appendages" id="ABBRID0EXFBG" xlink:type="simple">GA</abbrev>—glandular appendage; <abbrev xmlns:xlink="http://www.w3.org/1999/xlink" xlink:title="median septum" id="ABBRID0E2FBG" xlink:type="simple">MS</abbrev>—median septum; S—spermathecae.</p></caption><graphic xmlns:xlink="http://www.w3.org/1999/xlink" xlink:href="zookeys-1226-121_article-137752__-g006.jpg" position="float" orientation="portrait" xlink:type="simple" id="oo_1243805.jpg"><uri content-type="original_file" xlink:type="simple">https://binary.pensoft.net/fig/1243805</uri></graphic></fig></tp:treatment-sec></tp:taxon-treatment>
