# Supplementary material for: ﻿Mutatus gen. nov., a new genus of Phrurolithidae (Arachnida, Araneae) from China, with descriptions of four new species
Source: Zookeys. 2025 Feb 6;1226:121–37. doi: 10.3897/zookeys.1226.137752 (PMC11826223; doi:10.3897/zookeys.1226.137752)
Supplement: XML Treatment for Mutatus tianyan [file zookeys.1226.137752-treatment4.xml]

<!DOCTYPE tp:taxon-treatment
  PUBLIC "-//TaxonX//DTD Taxonomic Treatment Publishing DTD v0 20100105//EN" "tax-treatment-NSO.dtd">
<tp:taxon-treatment xmlns:tp="http://www.plazi.org/taxpub"><tp:treatment-meta><kwd-group><label>Taxon classification</label><kwd>
              <named-content content-type="kingdom">Animalia</named-content>
            </kwd><kwd>
              <named-content content-type="order">Araneae</named-content>
            </kwd><kwd>
              <named-content content-type="family">Phrurolithidae</named-content>
            </kwd></kwd-group><mixed-citation publication-type="journal"><person-group><name><surname>Mu</surname><given-names>Yannan</given-names></name><name><surname>Wang</surname><given-names>Luyu</given-names></name><name><surname>Zhang</surname><given-names>Feng</given-names></name><name><surname>Zhang</surname><given-names>Zhisheng</given-names></name></person-group><article-title>﻿<italic><tp:taxon-name><tp:taxon-name-part taxon-name-part-type="genus" reg="Mutatus">Mutatus</tp:taxon-name-part></tp:taxon-name></italic> gen. nov., a new genus of <tp:taxon-name><tp:taxon-name-part taxon-name-part-type="family">Phrurolithidae</tp:taxon-name-part></tp:taxon-name> (<tp:taxon-name><tp:taxon-name-part taxon-name-part-type="class">Arachnida</tp:taxon-name-part></tp:taxon-name>, <tp:taxon-name><tp:taxon-name-part taxon-name-part-type="order">Araneae</tp:taxon-name-part></tp:taxon-name>) from China, with descriptions of four new species</article-title><source>Zookeys</source><day>06</day><month>02</month><year>2025</year><volume>1226</volume><fpage>121</fpage><lpage>137</lpage><pub-id pub-id-type="doi">10.3897/zookeys.1226.137752</pub-id></mixed-citation></tp:treatment-meta><tp:nomenclature><label>﻿</label><tp:taxon-name>
            <object-id xmlns:xlink="http://www.w3.org/1999/xlink" content-type="arpha" xlink:type="simple">5B085250-E23D-5468-B9FF-2085D7785F85</object-id>
            <tp:taxon-name-part taxon-name-part-type="genus" reg="Mutatus">Mutatus</tp:taxon-name-part>
            <tp:taxon-name-part taxon-name-part-type="species" reg="tianyan">tianyan</tp:taxon-name-part>
            <object-id xmlns:xlink="http://www.w3.org/1999/xlink" content-type="zoobank" xlink:type="simple">https://zoobank.org/AC6ABF0C-10FD-4FF0-A548-5FDE4EF2EA4A</object-id>
          </tp:taxon-name><tp:taxon-status xmlns:xlink="http://www.w3.org/1999/xlink" xlink:type="simple">sp. nov.</tp:taxon-status><xref ref-type="fig" rid="F5">Chinese name: 天燕幻蛛 Figs 5</xref><xref ref-type="fig" rid="F6">, 6</xref><xref ref-type="fig" rid="F8">, 8</xref></tp:nomenclature><tp:treatment-sec sec-type="type material" id="SECID0EQ3AG"><title>Type material.</title><p><bold><italic>Holotype</italic></bold>: China • ♂ Hubei province: Shennongjia Forest District, Tianyan Primitive Ecotourism Area; <named-content xmlns:xlink="http://www.w3.org/1999/xlink" content-type="dwc:verbatimCoordinates" xlink:type="simple"><named-content content-type="geo-json" specific-use="{&#34;type&#34;:&#34;Point&#34;,&#34;coordinates&#34;:[110.475278,31.721111]}" id="NCID0E53AG" xlink:type="simple">31°43'16"N, 110°28'31"E</named-content></named-content>, elev. 1871 m, 14 June 2023, Z.S. Zhang, Y.J. Cai leg. <bold><italic>Paratype</italic></bold>: • 7♀, with same data as holotype.</p></tp:treatment-sec><tp:treatment-sec sec-type="etymology" id="SECID0EG4AG"><title>Etymology.</title><p>This specific name is derived from the type locality; a noun in apposition.</p></tp:treatment-sec><tp:treatment-sec sec-type="diagnosis" id="SECID0EL4AG"><title>Diagnosis.</title><p>See the diagnosis of <italic><tp:taxon-name><tp:taxon-name-part taxon-name-part-type="genus" reg="Mutatus">M.</tp:taxon-name-part><tp:taxon-name-part taxon-name-part-type="species" reg="tujia">tujia</tp:taxon-name-part></tp:taxon-name></italic> sp. nov.</p></tp:treatment-sec><tp:treatment-sec sec-type="description" id="SECID0E34AG"><title>Description.</title><p>Male (holotype, Fig. <xref ref-type="fig" rid="F5">5A, B</xref>). Total length 3.18, carapace 1.59 long, 1.35 wide; abdomen 1.59 long, 1.05 wide. Eye sizes and interdistances: <abbrev xmlns:xlink="http://www.w3.org/1999/xlink" xlink:title="anterior median eye" id="ABBRID0EG5AG" xlink:type="simple">AME</abbrev> 0.07, <abbrev xmlns:xlink="http://www.w3.org/1999/xlink" xlink:title="anterior lateral eye" id="ABBRID0EK5AG" xlink:type="simple">ALE</abbrev> 0.09, <abbrev xmlns:xlink="http://www.w3.org/1999/xlink" xlink:title="posterior median eye" id="ABBRID0EO5AG" xlink:type="simple">PME</abbrev> 0.08, <abbrev xmlns:xlink="http://www.w3.org/1999/xlink" xlink:title="posterior lateral eye" id="ABBRID0ES5AG" xlink:type="simple">PLE</abbrev> 0.09; <abbrev xmlns:xlink="http://www.w3.org/1999/xlink" xlink:title="anterior median eye" id="ABBRID0EW5AG" xlink:type="simple">AME</abbrev>–<abbrev xmlns:xlink="http://www.w3.org/1999/xlink" xlink:title="anterior median eye" id="ABBRID0E15AG" xlink:type="simple">AME</abbrev> 0.06, <abbrev xmlns:xlink="http://www.w3.org/1999/xlink" xlink:title="anterior median eye" id="ABBRID0E55AG" xlink:type="simple">AME</abbrev>–<abbrev xmlns:xlink="http://www.w3.org/1999/xlink" xlink:title="anterior lateral eye" id="ABBRID0EC6AG" xlink:type="simple">ALE</abbrev> 0.02, <abbrev xmlns:xlink="http://www.w3.org/1999/xlink" xlink:title="anterior lateral eye" id="ABBRID0EG6AG" xlink:type="simple">ALE</abbrev>–<abbrev xmlns:xlink="http://www.w3.org/1999/xlink" xlink:title="anterior lateral eye" id="ABBRID0EK6AG" xlink:type="simple">ALE</abbrev> 0.24, <abbrev xmlns:xlink="http://www.w3.org/1999/xlink" xlink:title="posterior median eye" id="ABBRID0EO6AG" xlink:type="simple">PME</abbrev>–<abbrev xmlns:xlink="http://www.w3.org/1999/xlink" xlink:title="posterior median eye" id="ABBRID0ES6AG" xlink:type="simple">PME</abbrev> 0.08, <abbrev xmlns:xlink="http://www.w3.org/1999/xlink" xlink:title="posterior median eye" id="ABBRID0EW6AG" xlink:type="simple">PME</abbrev>–<abbrev xmlns:xlink="http://www.w3.org/1999/xlink" xlink:title="posterior lateral eye" id="ABBRID0E16AG" xlink:type="simple">PLE</abbrev> 0.08, <abbrev xmlns:xlink="http://www.w3.org/1999/xlink" xlink:title="posterior lateral eye" id="ABBRID0E56AG" xlink:type="simple">PLE</abbrev>–<abbrev xmlns:xlink="http://www.w3.org/1999/xlink" xlink:title="posterior lateral eye" id="ABBRID0ECABG" xlink:type="simple">PLE</abbrev> 0.40, <abbrev xmlns:xlink="http://www.w3.org/1999/xlink" xlink:title="anterior lateral eye" id="ABBRID0EGABG" xlink:type="simple">ALE</abbrev>–<abbrev xmlns:xlink="http://www.w3.org/1999/xlink" xlink:title="posterior lateral eye" id="ABBRID0EKABG" xlink:type="simple">PLE</abbrev> 0.06. <abbrev xmlns:xlink="http://www.w3.org/1999/xlink" xlink:title="eye area width" id="ABBRID0EOABG" xlink:type="simple">EAW</abbrev> 0.52, <abbrev xmlns:xlink="http://www.w3.org/1999/xlink" xlink:title="cephalic region width" id="ABBRID0ESABG" xlink:type="simple">CRW</abbrev> 0.74, <abbrev xmlns:xlink="http://www.w3.org/1999/xlink" xlink:title="eye area width" id="ABBRID0EWABG" xlink:type="simple">EAW</abbrev>/<abbrev xmlns:xlink="http://www.w3.org/1999/xlink" xlink:title="cephalic region width" id="ABBRID0E1ABG" xlink:type="simple">CRW</abbrev> 0.70. <abbrev xmlns:xlink="http://www.w3.org/1999/xlink" xlink:title="cephalic region width" id="ABBRID0E5ABG" xlink:type="simple">CRW</abbrev>/<abbrev xmlns:xlink="http://www.w3.org/1999/xlink" xlink:title="carapace width" id="ABBRID0ECBBG" xlink:type="simple">CW</abbrev> 0.55. <abbrev xmlns:xlink="http://www.w3.org/1999/xlink" xlink:title="median ocular area" id="ABBRID0EGBBG" xlink:type="simple">MOA</abbrev> 0.22 long, anterior width 0.19, posterior width 0.25. Clypeal height 0.15, <abbrev xmlns:xlink="http://www.w3.org/1999/xlink" xlink:title="clypeal height" id="ABBRID0EKBBG" xlink:type="simple">CH</abbrev>/<abbrev xmlns:xlink="http://www.w3.org/1999/xlink" xlink:title="anterior median eye" id="ABBRID0EOBBG" xlink:type="simple">AME</abbrev> 2.14. Labium 0.21 long, 0.25 wide. Sternum 0.96 long, 0.91 wide. Carapace oval, cervical groove inconspicuous. Sternum, labium, and endite brown, without pattern. Abdomen brown, smooth, with large dorsal scutum covering almost entire abdomen. Legs brown.</p><fig id="F5" position="float" orientation="portrait"><object-id xmlns:xlink="http://www.w3.org/1999/xlink" content-type="doi" xlink:type="simple">10.3897/zookeys.1226.137752.figure5</object-id><object-id xmlns:xlink="http://www.w3.org/1999/xlink" content-type="arpha" xlink:type="simple">650FAD39-E5A2-5F03-9275-96F6F28BE617</object-id><label>Figure 5.</label><caption><p>Habitus of <italic><tp:taxon-name><tp:taxon-name-part taxon-name-part-type="genus" reg="Mutatus">Mutatus</tp:taxon-name-part><tp:taxon-name-part taxon-name-part-type="species" reg="tianyan">tianyan</tp:taxon-name-part></tp:taxon-name></italic> sp. nov. <bold>A</bold> male holotype, dorsal view <bold>B</bold> same, ventral view <bold>C</bold> female paratype, dorsal view <bold>D</bold> same, ventral view.</p></caption><graphic xmlns:xlink="http://www.w3.org/1999/xlink" xlink:href="zookeys-1226-121_article-137752__-g005.jpg" position="float" orientation="portrait" xlink:type="simple" id="oo_1243804.jpg"><uri content-type="original_file" xlink:type="simple">https://binary.pensoft.net/fig/1243804</uri></graphic></fig><p>Palp (Fig. <xref ref-type="fig" rid="F6">6A–D</xref>). Femoral apophysis (<abbrev xmlns:xlink="http://www.w3.org/1999/xlink" xlink:title="femur apophysis" id="ABBRID0EYCBG" xlink:type="simple">FA</abbrev>) well developed, thumb-shaped, located at middle part. Patella longer than tibia, as half the length of femur. Tibia longer than wide, with 2 apophyses, retroventral apophysis (<abbrev xmlns:xlink="http://www.w3.org/1999/xlink" xlink:title="retroventral tibial apophysis" id="ABBRID0E3CBG" xlink:type="simple">RvTA</abbrev>) tail-shaped, tapering towards tip; retrolateral apophysis (<abbrev xmlns:xlink="http://www.w3.org/1999/xlink" xlink:title="retrolateral tibial apophysis" id="ABBRID0EADBG" xlink:type="simple">RTA</abbrev>) strong, longer and wider than retroventral apophysis, tip curved ventrally in dorsal view. Bulb pyriform, sperm duct (<abbrev xmlns:xlink="http://www.w3.org/1999/xlink" xlink:title="sperm duct" id="ABBRID0EEDBG" xlink:type="simple">SD</abbrev>) distinct, V-shaped. Prolateral tegular apophysis (<abbrev xmlns:xlink="http://www.w3.org/1999/xlink" xlink:title="Prolateral tegular apophysis" id="ABBRID0EIDBG" xlink:type="simple">PTA</abbrev>) originating at nearly 9 o’clock position, slightly curved, tip truncated. Tegular sheet (<abbrev xmlns:xlink="http://www.w3.org/1999/xlink" xlink:title="tegular sheet" id="ABBRID0EMDBG" xlink:type="simple">TS</abbrev>) spade-shaped, anterior part large and wide, posterior part small, tongue-shaped. Embolus (E) needle-like, tapering towards tip.</p><fig id="F6" position="float" orientation="portrait"><object-id xmlns:xlink="http://www.w3.org/1999/xlink" content-type="doi" xlink:type="simple">10.3897/zookeys.1226.137752.figure6</object-id><object-id xmlns:xlink="http://www.w3.org/1999/xlink" content-type="arpha" xlink:type="simple">36B089EF-2012-59AF-851E-9A8D694A5AD4</object-id><label>Figure 6.</label><caption><p>Copulatory organs of <italic><tp:taxon-name><tp:taxon-name-part taxon-name-part-type="genus" reg="Mutatus">Mutatus</tp:taxon-name-part><tp:taxon-name-part taxon-name-part-type="species" reg="tianyan">tianyan</tp:taxon-name-part></tp:taxon-name></italic> sp. nov. <bold>A</bold> male left palp, prolateral view <bold>B</bold> same, retrolateral view <bold>C</bold> same, ventral view <bold>D</bold> same, dorsal view <bold>E</bold> epigyne, ventral view <bold>F</bold> same, dorsal view. Abbreviations: E—embolus; <abbrev xmlns:xlink="http://www.w3.org/1999/xlink" xlink:title="femur apophysis" id="ABBRID0EPEBG" xlink:type="simple">FA</abbrev>—femoral apophysis; <abbrev xmlns:xlink="http://www.w3.org/1999/xlink" xlink:title="Prolateral tegular apophysis" id="ABBRID0ETEBG" xlink:type="simple">PTA</abbrev>—prolateral tegular apophysis; <abbrev xmlns:xlink="http://www.w3.org/1999/xlink" xlink:title="retrolateral tibial apophysis" id="ABBRID0EXEBG" xlink:type="simple">RTA</abbrev>—retrolateral tibial apophysis; <abbrev xmlns:xlink="http://www.w3.org/1999/xlink" xlink:title="retroventral tibial apophysis" id="ABBRID0E2EBG" xlink:type="simple">RvTA</abbrev>—retroventral tibial apophysis; <abbrev xmlns:xlink="http://www.w3.org/1999/xlink" xlink:title="sperm duct" id="ABBRID0E6EBG" xlink:type="simple">SD</abbrev>—sperm duct; <abbrev xmlns:xlink="http://www.w3.org/1999/xlink" xlink:title="tegular sheet" id="ABBRID0EDFBG" xlink:type="simple">TS</abbrev>—tegular sheet; B—bursa; <abbrev xmlns:xlink="http://www.w3.org/1999/xlink" xlink:title="Copulatory ducts" id="ABBRID0EHFBG" xlink:type="simple">CD</abbrev>—copulatory duct; <abbrev xmlns:xlink="http://www.w3.org/1999/xlink" xlink:title="Copulatory openings" id="ABBRID0ELFBG" xlink:type="simple">CO</abbrev>—copulatory opening; <abbrev xmlns:xlink="http://www.w3.org/1999/xlink" xlink:title="connecting tube" id="ABBRID0EPFBG" xlink:type="simple">CT</abbrev>—connecting tube; <abbrev xmlns:xlink="http://www.w3.org/1999/xlink" xlink:title="Fertilization ducts" id="ABBRID0ETFBG" xlink:type="simple">FD</abbrev>—fertilization duct; <abbrev xmlns:xlink="http://www.w3.org/1999/xlink" xlink:title="Glandular appendages" id="ABBRID0EXFBG" xlink:type="simple">GA</abbrev>—glandular appendage; <abbrev xmlns:xlink="http://www.w3.org/1999/xlink" xlink:title="median septum" id="ABBRID0E2FBG" xlink:type="simple">MS</abbrev>—median septum; S—spermathecae.</p></caption><graphic xmlns:xlink="http://www.w3.org/1999/xlink" xlink:href="zookeys-1226-121_article-137752__-g006.jpg" position="float" orientation="portrait" xlink:type="simple" id="oo_1243805.jpg"><uri content-type="original_file" xlink:type="simple">https://binary.pensoft.net/fig/1243805</uri></graphic></fig><p>Female (one of paratype, Fig. <xref ref-type="fig" rid="F5">5C, D</xref>). Total length 4.02, carapace 1.55 long, 1.44 wide; abdomen 2.47 long, 1.56 wide. Eye sizes and interdistances: <abbrev xmlns:xlink="http://www.w3.org/1999/xlink" xlink:title="anterior median eye" id="ABBRID0EKGBG" xlink:type="simple">AME</abbrev> 0.07, <abbrev xmlns:xlink="http://www.w3.org/1999/xlink" xlink:title="anterior lateral eye" id="ABBRID0EOGBG" xlink:type="simple">ALE</abbrev> 0.10, <abbrev xmlns:xlink="http://www.w3.org/1999/xlink" xlink:title="posterior median eye" id="ABBRID0ESGBG" xlink:type="simple">PME</abbrev> 0.07, <abbrev xmlns:xlink="http://www.w3.org/1999/xlink" xlink:title="posterior lateral eye" id="ABBRID0EWGBG" xlink:type="simple">PLE</abbrev> 0.10; <abbrev xmlns:xlink="http://www.w3.org/1999/xlink" xlink:title="anterior median eye" id="ABBRID0E1GBG" xlink:type="simple">AME</abbrev>–<abbrev xmlns:xlink="http://www.w3.org/1999/xlink" xlink:title="anterior median eye" id="ABBRID0E5GBG" xlink:type="simple">AME</abbrev> 0.05, <abbrev xmlns:xlink="http://www.w3.org/1999/xlink" xlink:title="anterior median eye" id="ABBRID0ECHBG" xlink:type="simple">AME</abbrev>–<abbrev xmlns:xlink="http://www.w3.org/1999/xlink" xlink:title="anterior lateral eye" id="ABBRID0EGHBG" xlink:type="simple">ALE</abbrev> 0.02, <abbrev xmlns:xlink="http://www.w3.org/1999/xlink" xlink:title="anterior lateral eye" id="ABBRID0EKHBG" xlink:type="simple">ALE</abbrev>–<abbrev xmlns:xlink="http://www.w3.org/1999/xlink" xlink:title="anterior lateral eye" id="ABBRID0EOHBG" xlink:type="simple">ALE</abbrev> 0.24, <abbrev xmlns:xlink="http://www.w3.org/1999/xlink" xlink:title="posterior median eye" id="ABBRID0ESHBG" xlink:type="simple">PME</abbrev>–<abbrev xmlns:xlink="http://www.w3.org/1999/xlink" xlink:title="posterior median eye" id="ABBRID0EWHBG" xlink:type="simple">PME</abbrev> 0.08, <abbrev xmlns:xlink="http://www.w3.org/1999/xlink" xlink:title="posterior median eye" id="ABBRID0E1HBG" xlink:type="simple">PME</abbrev>–<abbrev xmlns:xlink="http://www.w3.org/1999/xlink" xlink:title="posterior lateral eye" id="ABBRID0E5HBG" xlink:type="simple">PLE</abbrev> 0.06, <abbrev xmlns:xlink="http://www.w3.org/1999/xlink" xlink:title="posterior lateral eye" id="ABBRID0ECIBG" xlink:type="simple">PLE</abbrev>–<abbrev xmlns:xlink="http://www.w3.org/1999/xlink" xlink:title="posterior lateral eye" id="ABBRID0EGIBG" xlink:type="simple">PLE</abbrev> 0.37, <abbrev xmlns:xlink="http://www.w3.org/1999/xlink" xlink:title="anterior lateral eye" id="ABBRID0EKIBG" xlink:type="simple">ALE</abbrev>–<abbrev xmlns:xlink="http://www.w3.org/1999/xlink" xlink:title="posterior lateral eye" id="ABBRID0EOIBG" xlink:type="simple">PLE</abbrev> 0.06. <abbrev xmlns:xlink="http://www.w3.org/1999/xlink" xlink:title="eye area width" id="ABBRID0ESIBG" xlink:type="simple">EAW</abbrev> 0.52, <abbrev xmlns:xlink="http://www.w3.org/1999/xlink" xlink:title="cephalic region width" id="ABBRID0EWIBG" xlink:type="simple">CRW</abbrev> 0.75, <abbrev xmlns:xlink="http://www.w3.org/1999/xlink" xlink:title="eye area width" id="ABBRID0E1IBG" xlink:type="simple">EAW</abbrev>/<abbrev xmlns:xlink="http://www.w3.org/1999/xlink" xlink:title="cephalic region width" id="ABBRID0E5IBG" xlink:type="simple">CRW</abbrev> 0.69. <abbrev xmlns:xlink="http://www.w3.org/1999/xlink" xlink:title="cephalic region width" id="ABBRID0ECJBG" xlink:type="simple">CRW</abbrev>/<abbrev xmlns:xlink="http://www.w3.org/1999/xlink" xlink:title="carapace width" id="ABBRID0EGJBG" xlink:type="simple">CW</abbrev> 0.52. <abbrev xmlns:xlink="http://www.w3.org/1999/xlink" xlink:title="median ocular area" id="ABBRID0EKJBG" xlink:type="simple">MOA</abbrev> 0.22 long, anterior width 0.19, posterior width 0.25. Clypeal height 0.14, <abbrev xmlns:xlink="http://www.w3.org/1999/xlink" xlink:title="clypeal height" id="ABBRID0EOJBG" xlink:type="simple">CH</abbrev>/<abbrev xmlns:xlink="http://www.w3.org/1999/xlink" xlink:title="anterior median eye" id="ABBRID0ESJBG" xlink:type="simple">AME</abbrev> 2.00. Labium 0.21 long, 0.25 wide. Sternum 0.96 long, 0.91 wide. Other characters as for male, except dorsal scutum absent, color lighter and body slightly larger.</p><p>Epigyne (Fig. <xref ref-type="fig" rid="F6">6E, F</xref>). Epigynal plate slightly sclerotized, with a pair of atria, a clavate protuberance located at middle part of lateral margin of atrium. Median septum (<abbrev xmlns:xlink="http://www.w3.org/1999/xlink" xlink:title="median septum" id="ABBRID0E3JBG" xlink:type="simple">MS</abbrev>) dumbbell-shaped. Copulatory openings (<abbrev xmlns:xlink="http://www.w3.org/1999/xlink" xlink:title="Copulatory openings" id="ABBRID0EAKBG" xlink:type="simple">CO</abbrev>) slit-like, inconspicuous, located at anterior of atrium. Copulatory ducts (<abbrev xmlns:xlink="http://www.w3.org/1999/xlink" xlink:title="Copulatory ducts" id="ABBRID0EEKBG" xlink:type="simple">CD</abbrev>) straight, indistinct. Connecting tubes (<abbrev xmlns:xlink="http://www.w3.org/1999/xlink" xlink:title="connecting tube" id="ABBRID0EIKBG" xlink:type="simple">CT</abbrev>) shorter than copulatory ducts. Bursae (B) small, almost rectangular, translucent. Glandular appendages (<abbrev xmlns:xlink="http://www.w3.org/1999/xlink" xlink:title="Glandular appendages" id="ABBRID0EMKBG" xlink:type="simple">GA</abbrev>) mastoid-shaped. Spermathecae (S) clavate, separated by median septum. Fertilization ducts (<abbrev xmlns:xlink="http://www.w3.org/1999/xlink" xlink:title="Fertilization ducts" id="ABBRID0EQKBG" xlink:type="simple">FD</abbrev>) located at posterior of spermathecae.</p><p>Measurement of legs:</p><table-wrap id="T5" position="float" orientation="portrait"><table id="TID0E62AG" rules="all"><tbody><tr><th rowspan="1" colspan="1">male/female</th><th rowspan="1" colspan="1">Fe</th><th rowspan="1" colspan="1">Pa</th><th rowspan="1" colspan="1">Ti</th><th rowspan="1" colspan="1">Me</th><th rowspan="1" colspan="1">Ta</th><th rowspan="1" colspan="1">Total</th></tr><tr><td rowspan="1" colspan="1">Leg I</td><td rowspan="1" colspan="1">1.49/1.43</td><td rowspan="1" colspan="1">0.53/0.57</td><td rowspan="1" colspan="1">1.45/1.55</td><td rowspan="1" colspan="1">1.30/1.37</td><td rowspan="1" colspan="1">0.73/0.77</td><td rowspan="1" colspan="1">5.50/5.69</td></tr><tr><td rowspan="1" colspan="1">Leg II</td><td rowspan="1" colspan="1">1.28/1.27</td><td rowspan="1" colspan="1">0.49/0.54</td><td rowspan="1" colspan="1">1.09/1.13</td><td rowspan="1" colspan="1">1.07/1.10</td><td rowspan="1" colspan="1">0.70/0.75</td><td rowspan="1" colspan="1">4.63/4.79</td></tr><tr><td rowspan="1" colspan="1">Leg III</td><td rowspan="1" colspan="1">1.10/1.10</td><td rowspan="1" colspan="1">0.46/0.43</td><td rowspan="1" colspan="1">0.84/0.82</td><td rowspan="1" colspan="1">1.02/1.10</td><td rowspan="1" colspan="1">0.61/0.68</td><td rowspan="1" colspan="1">4.03/4.13</td></tr><tr><td rowspan="1" colspan="1">Leg IV</td><td rowspan="1" colspan="1">1.59/1.68</td><td rowspan="1" colspan="1">0.53/0.57</td><td rowspan="1" colspan="1">1.34/1.45</td><td rowspan="1" colspan="1">1.64/1.69</td><td rowspan="1" colspan="1">0.84/0.93</td><td rowspan="1" colspan="1">5.94/6.32</td></tr></tbody></table></table-wrap><p>Spination of legs:</p><table-wrap id="T6" position="float" orientation="portrait"><table id="TID0E5BBG" rules="all"><tbody><tr><th rowspan="1" colspan="2"/><th rowspan="1" colspan="1">Fe</th><th rowspan="1" colspan="1">Pa</th><th rowspan="1" colspan="1">Ti</th><th rowspan="1" colspan="1">Me</th><th rowspan="1" colspan="1">Ta</th></tr><tr><td rowspan="4" colspan="1">male</td><td rowspan="1" colspan="1">Leg I</td><td rowspan="1" colspan="1">d 1 <abbrev xmlns:xlink="http://www.w3.org/1999/xlink" xlink:title="prolateral" id="ABBRID0EWPBG" xlink:type="simple">pl</abbrev> 4</td><td rowspan="1" colspan="1">–</td><td rowspan="1" colspan="1"><abbrev xmlns:xlink="http://www.w3.org/1999/xlink" xlink:title="proventral" id="ABBRID0EBQBG" xlink:type="simple">pv</abbrev> 6 <abbrev xmlns:xlink="http://www.w3.org/1999/xlink" xlink:title="retroventral" id="ABBRID0EFQBG" xlink:type="simple">rv</abbrev> 6</td><td rowspan="1" colspan="1"><abbrev xmlns:xlink="http://www.w3.org/1999/xlink" xlink:title="proventral" id="ABBRID0ENQBG" xlink:type="simple">pv</abbrev> 4 <abbrev xmlns:xlink="http://www.w3.org/1999/xlink" xlink:title="retroventral" id="ABBRID0ERQBG" xlink:type="simple">rv</abbrev> 4</td><td rowspan="1" colspan="1">–</td></tr><tr><td rowspan="1" colspan="1">Leg II</td><td rowspan="1" colspan="1">d 1 <abbrev xmlns:xlink="http://www.w3.org/1999/xlink" xlink:title="prolateral" id="ABBRID0EARBG" xlink:type="simple">pl</abbrev> 1</td><td rowspan="1" colspan="1">–</td><td rowspan="1" colspan="1"><abbrev xmlns:xlink="http://www.w3.org/1999/xlink" xlink:title="proventral" id="ABBRID0ELRBG" xlink:type="simple">pv</abbrev> 6 <abbrev xmlns:xlink="http://www.w3.org/1999/xlink" xlink:title="retroventral" id="ABBRID0EPRBG" xlink:type="simple">rv</abbrev> 4</td><td rowspan="1" colspan="1"><abbrev xmlns:xlink="http://www.w3.org/1999/xlink" xlink:title="proventral" id="ABBRID0EXRBG" xlink:type="simple">pv</abbrev> 4 <abbrev xmlns:xlink="http://www.w3.org/1999/xlink" xlink:title="retroventral" id="ABBRID0E2RBG" xlink:type="simple">rv</abbrev> 3</td><td rowspan="1" colspan="1">–</td></tr><tr><td rowspan="1" colspan="1">Leg III</td><td rowspan="1" colspan="1">d 1</td><td rowspan="1" colspan="1">–</td><td rowspan="1" colspan="1">–</td><td rowspan="1" colspan="1">–</td><td rowspan="1" colspan="1">–</td></tr><tr><td rowspan="1" colspan="1">Leg IV</td><td rowspan="1" colspan="1">d 1</td><td rowspan="1" colspan="1">–</td><td rowspan="1" colspan="1">–</td><td rowspan="1" colspan="1">–</td><td rowspan="1" colspan="1">–</td></tr><tr><td rowspan="4" colspan="1">female</td><td rowspan="1" colspan="1">Leg I</td><td rowspan="1" colspan="1">d 1 <abbrev xmlns:xlink="http://www.w3.org/1999/xlink" xlink:title="prolateral" id="ABBRID0ETTBG" xlink:type="simple">pl</abbrev> 3</td><td rowspan="1" colspan="1">–</td><td rowspan="1" colspan="1"><abbrev xmlns:xlink="http://www.w3.org/1999/xlink" xlink:title="proventral" id="ABBRID0E5TBG" xlink:type="simple">pv</abbrev> 7 <abbrev xmlns:xlink="http://www.w3.org/1999/xlink" xlink:title="retroventral" id="ABBRID0ECUBG" xlink:type="simple">rv</abbrev> 7</td><td rowspan="1" colspan="1"><abbrev xmlns:xlink="http://www.w3.org/1999/xlink" xlink:title="proventral" id="ABBRID0EKUBG" xlink:type="simple">pv</abbrev> 4 <abbrev xmlns:xlink="http://www.w3.org/1999/xlink" xlink:title="retroventral" id="ABBRID0EOUBG" xlink:type="simple">rv</abbrev> 4</td><td rowspan="1" colspan="1">–</td></tr><tr><td rowspan="1" colspan="1">Leg II</td><td rowspan="1" colspan="1">d 1 <abbrev xmlns:xlink="http://www.w3.org/1999/xlink" xlink:title="prolateral" id="ABBRID0E4UBG" xlink:type="simple">pl</abbrev> 2</td><td rowspan="1" colspan="1">–</td><td rowspan="1" colspan="1"><abbrev xmlns:xlink="http://www.w3.org/1999/xlink" xlink:title="proventral" id="ABBRID0EIVBG" xlink:type="simple">pv</abbrev> 6 <abbrev xmlns:xlink="http://www.w3.org/1999/xlink" xlink:title="retroventral" id="ABBRID0EMVBG" xlink:type="simple">rv</abbrev> 6</td><td rowspan="1" colspan="1"><abbrev xmlns:xlink="http://www.w3.org/1999/xlink" xlink:title="proventral" id="ABBRID0EUVBG" xlink:type="simple">pv</abbrev> 4 <abbrev xmlns:xlink="http://www.w3.org/1999/xlink" xlink:title="retroventral" id="ABBRID0EYVBG" xlink:type="simple">rv</abbrev> 3</td><td rowspan="1" colspan="1">–</td></tr><tr><td rowspan="1" colspan="1">Leg III</td><td rowspan="1" colspan="1">d 1</td><td rowspan="1" colspan="1">–</td><td rowspan="1" colspan="1">–</td><td rowspan="1" colspan="1">–</td><td rowspan="1" colspan="1">–</td></tr><tr><td rowspan="1" colspan="1">Leg IV</td><td rowspan="1" colspan="1">d 1</td><td rowspan="1" colspan="1">–</td><td rowspan="1" colspan="1">–</td><td rowspan="1" colspan="1">–</td><td rowspan="1" colspan="1">–</td></tr></tbody></table></table-wrap></tp:treatment-sec><tp:treatment-sec sec-type="distribution" id="SECID0EFXBG"><title>Distribution.</title><p>Known only from the type locality.</p></tp:treatment-sec><tp:treatment-sec><!--Section generated to contain objects referenced in tp:taxon-treatment.--><fig id="F8" position="float" orientation="portrait"><object-id xmlns:xlink="http://www.w3.org/1999/xlink" content-type="doi" xlink:type="simple">10.3897/zookeys.1226.137752.figure8</object-id><object-id xmlns:xlink="http://www.w3.org/1999/xlink" content-type="arpha" xlink:type="simple">EABF924B-69AF-5D08-A240-A5F2675E9CA7</object-id><label>Figure 8.</label><caption><p>Distribution map of <italic><tp:taxon-name><tp:taxon-name-part taxon-name-part-type="genus" reg="Mutatus">Mutatus</tp:taxon-name-part></tp:taxon-name></italic> gen. nov.</p></caption><graphic xmlns:xlink="http://www.w3.org/1999/xlink" xlink:href="zookeys-1226-121_article-137752__-g008.jpg" position="float" orientation="portrait" xlink:type="simple" id="oo_1243807.jpg"><uri content-type="original_file" xlink:type="simple">https://binary.pensoft.net/fig/1243807</uri></graphic></fig></tp:treatment-sec></tp:taxon-treatment>
