# Supplementary material for: ﻿Mutatus gen. nov., a new genus of Phrurolithidae (Arachnida, Araneae) from China, with descriptions of four new species
Source: Zookeys. 2025 Feb 6;1226:121–37. doi: 10.3897/zookeys.1226.137752 (PMC11826223; doi:10.3897/zookeys.1226.137752)
Supplement: XML Treatment for Mutatus yintiaoling [file zookeys.1226.137752-treatment5.xml]

<!DOCTYPE tp:taxon-treatment
  PUBLIC "-//TaxonX//DTD Taxonomic Treatment Publishing DTD v0 20100105//EN" "tax-treatment-NSO.dtd">
<tp:taxon-treatment xmlns:tp="http://www.plazi.org/taxpub"><tp:treatment-meta><kwd-group><label>Taxon classification</label><kwd>
              <named-content content-type="kingdom">Animalia</named-content>
            </kwd><kwd>
              <named-content content-type="order">Araneae</named-content>
            </kwd><kwd>
              <named-content content-type="family">Phrurolithidae</named-content>
            </kwd></kwd-group><mixed-citation publication-type="journal"><person-group><name><surname>Mu</surname><given-names>Yannan</given-names></name><name><surname>Wang</surname><given-names>Luyu</given-names></name><name><surname>Zhang</surname><given-names>Feng</given-names></name><name><surname>Zhang</surname><given-names>Zhisheng</given-names></name></person-group><article-title>﻿<italic><tp:taxon-name><tp:taxon-name-part taxon-name-part-type="genus" reg="Mutatus">Mutatus</tp:taxon-name-part></tp:taxon-name></italic> gen. nov., a new genus of <tp:taxon-name><tp:taxon-name-part taxon-name-part-type="family">Phrurolithidae</tp:taxon-name-part></tp:taxon-name> (<tp:taxon-name><tp:taxon-name-part taxon-name-part-type="class">Arachnida</tp:taxon-name-part></tp:taxon-name>, <tp:taxon-name><tp:taxon-name-part taxon-name-part-type="order">Araneae</tp:taxon-name-part></tp:taxon-name>) from China, with descriptions of four new species</article-title><source>Zookeys</source><day>06</day><month>02</month><year>2025</year><volume>1226</volume><fpage>121</fpage><lpage>137</lpage><pub-id pub-id-type="doi">10.3897/zookeys.1226.137752</pub-id></mixed-citation></tp:treatment-meta><tp:nomenclature><label>﻿</label><tp:taxon-name>
            <object-id xmlns:xlink="http://www.w3.org/1999/xlink" content-type="arpha" xlink:type="simple">26430641-35E3-57AC-BD98-4644659ADEAB</object-id>
            <tp:taxon-name-part taxon-name-part-type="genus" reg="Mutatus">Mutatus</tp:taxon-name-part>
            <tp:taxon-name-part taxon-name-part-type="species" reg="yintiaoling">yintiaoling</tp:taxon-name-part>
            <object-id xmlns:xlink="http://www.w3.org/1999/xlink" content-type="zoobank" xlink:type="simple">https://zoobank.org/942E6A33-B2A8-4B4E-9A5C-9EFBEB2379AE</object-id>
          </tp:taxon-name><tp:taxon-status xmlns:xlink="http://www.w3.org/1999/xlink" xlink:type="simple">sp. nov.</tp:taxon-status><xref ref-type="fig" rid="F7">Chinese name: 阴条岭幻蛛 Figs 7</xref><xref ref-type="fig" rid="F8">, 8</xref></tp:nomenclature><tp:treatment-sec sec-type="type material" id="SECID0E2YBG"><title>Type material.</title><p><bold><italic>Holotype</italic></bold> ♂ China • Chongqing Municipality: Yintiaoling National Nature Reserve, Zhuanping (<named-content xmlns:xlink="http://www.w3.org/1999/xlink" content-type="dwc:verbatimCoordinates" xlink:type="simple"><named-content content-type="geo-json" specific-use="{&#34;type&#34;:&#34;Point&#34;,&#34;coordinates&#34;:[109.921656,31.495311]}" id="NCID0EJZBG" xlink:type="simple">31°29'43.12"N, 109°55'17.96"E</named-content></named-content>, elev. 1752 m), 23 May 2022, H.L. Zhu leg.</p></tp:treatment-sec><tp:treatment-sec sec-type="etymology" id="SECID0EOZBG"><title>Etymology.</title><p>This specific name is derived from the type locality; a noun in apposition.</p></tp:treatment-sec><tp:treatment-sec sec-type="diagnosis" id="SECID0ETZBG"><title>Diagnosis.</title><p>This new species can be differentiated from <italic><tp:taxon-name><tp:taxon-name-part taxon-name-part-type="genus" reg="Mutatus">M.</tp:taxon-name-part><tp:taxon-name-part taxon-name-part-type="species" reg="gelao">gelao</tp:taxon-name-part></tp:taxon-name></italic> sp. nov., <italic><tp:taxon-name><tp:taxon-name-part taxon-name-part-type="genus" reg="Mutatus">M.</tp:taxon-name-part><tp:taxon-name-part taxon-name-part-type="species" reg="tujia">tujia</tp:taxon-name-part></tp:taxon-name></italic> sp. nov., and <italic><tp:taxon-name><tp:taxon-name-part taxon-name-part-type="genus" reg="Mutatus">M.</tp:taxon-name-part><tp:taxon-name-part taxon-name-part-type="species" reg="tianyan">tianyan</tp:taxon-name-part></tp:taxon-name></italic> sp. nov. by the shorter prolateral tegular apophysis (vs long; compare Fig. <xref ref-type="fig" rid="F7">7B</xref> with Figs <xref ref-type="fig" rid="F2">2B</xref>, <xref ref-type="fig" rid="F4">4D</xref>, <xref ref-type="fig" rid="F5">5C</xref>) and the truncated and more curved tip of the long branch of retrolateral tibial apophysis (vs not truncated and curved tip; compare Fig. <xref ref-type="fig" rid="F7">7C, E</xref> with Figs <xref ref-type="fig" rid="F2">2E</xref>, <xref ref-type="fig" rid="F4">4D</xref>, <xref ref-type="fig" rid="F5">5B</xref>).</p><fig id="F7" position="float" orientation="portrait"><object-id xmlns:xlink="http://www.w3.org/1999/xlink" content-type="doi" xlink:type="simple">10.3897/zookeys.1226.137752.figure7</object-id><object-id xmlns:xlink="http://www.w3.org/1999/xlink" content-type="arpha" xlink:type="simple">6BF760E2-649F-573E-8997-55F38A36A81B</object-id><label>Figure 7.</label><caption><p>Habitus and copulatory organs of <italic><tp:taxon-name><tp:taxon-name-part taxon-name-part-type="genus" reg="Mutatus">Mutatus</tp:taxon-name-part><tp:taxon-name-part taxon-name-part-type="species" reg="yintiaoling">yintiaoling</tp:taxon-name-part></tp:taxon-name></italic> sp. nov. <bold>A</bold> male holotype, dorsal view <bold>B</bold> male left palp, ventral view <bold>C</bold> same, dorsal view <bold>D</bold> same, prolateral view <bold>E</bold> same, retrolateral view. Abbreviations: E—embolus; <abbrev xmlns:xlink="http://www.w3.org/1999/xlink" xlink:title="femur apophysis" id="ABBRID0EX3BG" xlink:type="simple">FA</abbrev>—femoral apophysis; <abbrev xmlns:xlink="http://www.w3.org/1999/xlink" xlink:title="Prolateral tegular apophysis" id="ABBRID0E23BG" xlink:type="simple">PTA</abbrev>—prolateral tegular apophysis; <abbrev xmlns:xlink="http://www.w3.org/1999/xlink" xlink:title="retrolateral tibial apophysis" id="ABBRID0E63BG" xlink:type="simple">RTA</abbrev>—retrolateral tibial apophysis; <abbrev xmlns:xlink="http://www.w3.org/1999/xlink" xlink:title="retroventral tibial apophysis" id="ABBRID0ED4BG" xlink:type="simple">RvTA</abbrev>—retroventral tibial apophysis; <abbrev xmlns:xlink="http://www.w3.org/1999/xlink" xlink:title="sperm duct" id="ABBRID0EH4BG" xlink:type="simple">SD</abbrev>—sperm duct; <abbrev xmlns:xlink="http://www.w3.org/1999/xlink" xlink:title="tegular sheet" id="ABBRID0EL4BG" xlink:type="simple">TS</abbrev>—tegular sheet.</p></caption><graphic xmlns:xlink="http://www.w3.org/1999/xlink" xlink:href="zookeys-1226-121_article-137752__-g007.jpg" position="float" orientation="portrait" xlink:type="simple" id="oo_1243806.jpg"><uri content-type="original_file" xlink:type="simple">https://binary.pensoft.net/fig/1243806</uri></graphic></fig><fig id="F8" position="float" orientation="portrait"><object-id xmlns:xlink="http://www.w3.org/1999/xlink" content-type="doi" xlink:type="simple">10.3897/zookeys.1226.137752.figure8</object-id><object-id xmlns:xlink="http://www.w3.org/1999/xlink" content-type="arpha" xlink:type="simple">EABF924B-69AF-5D08-A240-A5F2675E9CA7</object-id><label>Figure 8.</label><caption><p>Distribution map of <italic><tp:taxon-name><tp:taxon-name-part taxon-name-part-type="genus" reg="Mutatus">Mutatus</tp:taxon-name-part></tp:taxon-name></italic> gen. nov.</p></caption><graphic xmlns:xlink="http://www.w3.org/1999/xlink" xlink:href="zookeys-1226-121_article-137752__-g008.jpg" position="float" orientation="portrait" xlink:type="simple" id="oo_1243807.jpg"><uri content-type="original_file" xlink:type="simple">https://binary.pensoft.net/fig/1243807</uri></graphic></fig></tp:treatment-sec><tp:treatment-sec sec-type="description" id="SECID0EI5BG"><title>Description.</title><p>Male (holotype, Fig. <xref ref-type="fig" rid="F7">7A</xref>). Total length 3.90, carapace 1.90 long, 1.63 wide; abdomen 2.00 long, 1.28 wide. Eye sizes and interdistances: <abbrev xmlns:xlink="http://www.w3.org/1999/xlink" xlink:title="anterior median eye" id="ABBRID0ES5BG" xlink:type="simple">AME</abbrev> 0.10, <abbrev xmlns:xlink="http://www.w3.org/1999/xlink" xlink:title="anterior lateral eye" id="ABBRID0EW5BG" xlink:type="simple">ALE</abbrev> 0.13, <abbrev xmlns:xlink="http://www.w3.org/1999/xlink" xlink:title="posterior median eye" id="ABBRID0E15BG" xlink:type="simple">PME</abbrev> 0.10, <abbrev xmlns:xlink="http://www.w3.org/1999/xlink" xlink:title="posterior lateral eye" id="ABBRID0E55BG" xlink:type="simple">PLE</abbrev> 0.10; <abbrev xmlns:xlink="http://www.w3.org/1999/xlink" xlink:title="anterior median eye" id="ABBRID0EC6BG" xlink:type="simple">AME</abbrev>–<abbrev xmlns:xlink="http://www.w3.org/1999/xlink" xlink:title="anterior median eye" id="ABBRID0EG6BG" xlink:type="simple">AME</abbrev> 0.04, <abbrev xmlns:xlink="http://www.w3.org/1999/xlink" xlink:title="anterior median eye" id="ABBRID0EK6BG" xlink:type="simple">AME</abbrev>–<abbrev xmlns:xlink="http://www.w3.org/1999/xlink" xlink:title="anterior lateral eye" id="ABBRID0EO6BG" xlink:type="simple">ALE</abbrev> 0.02, <abbrev xmlns:xlink="http://www.w3.org/1999/xlink" xlink:title="anterior lateral eye" id="ABBRID0ES6BG" xlink:type="simple">ALE</abbrev>–<abbrev xmlns:xlink="http://www.w3.org/1999/xlink" xlink:title="anterior lateral eye" id="ABBRID0EW6BG" xlink:type="simple">ALE</abbrev> 0.27, <abbrev xmlns:xlink="http://www.w3.org/1999/xlink" xlink:title="posterior median eye" id="ABBRID0E16BG" xlink:type="simple">PME</abbrev>–<abbrev xmlns:xlink="http://www.w3.org/1999/xlink" xlink:title="posterior median eye" id="ABBRID0E56BG" xlink:type="simple">PME</abbrev> 0.10, <abbrev xmlns:xlink="http://www.w3.org/1999/xlink" xlink:title="posterior median eye" id="ABBRID0EDAAI" xlink:type="simple">PME</abbrev>–<abbrev xmlns:xlink="http://www.w3.org/1999/xlink" xlink:title="posterior lateral eye" id="ABBRID0EHAAI" xlink:type="simple">PLE</abbrev> 0.06, <abbrev xmlns:xlink="http://www.w3.org/1999/xlink" xlink:title="posterior lateral eye" id="ABBRID0ELAAI" xlink:type="simple">PLE</abbrev>–<abbrev xmlns:xlink="http://www.w3.org/1999/xlink" xlink:title="posterior lateral eye" id="ABBRID0EPAAI" xlink:type="simple">PLE</abbrev> 0.42, <abbrev xmlns:xlink="http://www.w3.org/1999/xlink" xlink:title="anterior lateral eye" id="ABBRID0ETAAI" xlink:type="simple">ALE</abbrev>–<abbrev xmlns:xlink="http://www.w3.org/1999/xlink" xlink:title="posterior lateral eye" id="ABBRID0EXAAI" xlink:type="simple">PLE</abbrev> 0.07. <abbrev xmlns:xlink="http://www.w3.org/1999/xlink" xlink:title="eye area width" id="ABBRID0E2AAI" xlink:type="simple">EAW</abbrev> 0.58, <abbrev xmlns:xlink="http://www.w3.org/1999/xlink" xlink:title="cephalic region width" id="ABBRID0E6AAI" xlink:type="simple">CRW</abbrev> 0.89, <abbrev xmlns:xlink="http://www.w3.org/1999/xlink" xlink:title="eye area width" id="ABBRID0EDBAI" xlink:type="simple">EAW</abbrev>/<abbrev xmlns:xlink="http://www.w3.org/1999/xlink" xlink:title="cephalic region width" id="ABBRID0EHBAI" xlink:type="simple">CRW</abbrev> 0.65. <abbrev xmlns:xlink="http://www.w3.org/1999/xlink" xlink:title="cephalic region width" id="ABBRID0ELBAI" xlink:type="simple">CRW</abbrev>/<abbrev xmlns:xlink="http://www.w3.org/1999/xlink" xlink:title="carapace width" id="ABBRID0EPBAI" xlink:type="simple">CW</abbrev> 0.54. <abbrev xmlns:xlink="http://www.w3.org/1999/xlink" xlink:title="median ocular area" id="ABBRID0ETBAI" xlink:type="simple">MOA</abbrev> 0.26 long, anterior width 0.24, posterior width 0.30. Clypeal height 0.15, <abbrev xmlns:xlink="http://www.w3.org/1999/xlink" xlink:title="clypeal height" id="ABBRID0EXBAI" xlink:type="simple">CH</abbrev>/<abbrev xmlns:xlink="http://www.w3.org/1999/xlink" xlink:title="anterior median eye" id="ABBRID0E2BAI" xlink:type="simple">AME</abbrev> 1.50. Labium 0.25 long, 0.27 wide. Sternum 0.96 long, 1.00 wide. Carapace oval, brown, cervical groove inconspicuous. Sternum brown, without pattern. Labium and endite as same color as sternum. Abdomen lighter-colored than carapace, smooth, with large dorsal scutum covering almost entire abdomen. Legs brown.</p><p>Palp (Fig. <xref ref-type="fig" rid="F7">7B–E</xref>). Femoral apophysis (<abbrev xmlns:xlink="http://www.w3.org/1999/xlink" xlink:title="femur apophysis" id="ABBRID0EFCAI" xlink:type="simple">FA</abbrev>) well developed, located at middle part. Patella longer than tibia, as half the length as femur. Tibia longer than wide, with 2 apophyses, retroventral apophysis (<abbrev xmlns:xlink="http://www.w3.org/1999/xlink" xlink:title="retroventral tibial apophysis" id="ABBRID0EJCAI" xlink:type="simple">RvTA</abbrev>) tail-shaped, tip slightly curved, tapering towards tip; retrolateral apophysis (<abbrev xmlns:xlink="http://www.w3.org/1999/xlink" xlink:title="retrolateral tibial apophysis" id="ABBRID0ENCAI" xlink:type="simple">RTA</abbrev>) strong, longer and wider than <abbrev xmlns:xlink="http://www.w3.org/1999/xlink" xlink:title="retroventral tibial apophysis" id="ABBRID0ERCAI" xlink:type="simple">RvTA</abbrev>, abruptly narrowed at middle part in dorsal view, tip curved towards cymbium in dorsal view. Bulb pyriform, sperm duct (<abbrev xmlns:xlink="http://www.w3.org/1999/xlink" xlink:title="sperm duct" id="ABBRID0EVCAI" xlink:type="simple">SD</abbrev>) distinct, V-shaped. Prolateral tegular apophysis (<abbrev xmlns:xlink="http://www.w3.org/1999/xlink" xlink:title="Prolateral tegular apophysis" id="ABBRID0EZCAI" xlink:type="simple">PTA</abbrev>) short, originating at nearly 9 o’clock position, tip truncated. Tegular sheet (<abbrev xmlns:xlink="http://www.w3.org/1999/xlink" xlink:title="tegular sheet" id="ABBRID0E4CAI" xlink:type="simple">TS</abbrev>) spade-shaped, anterior part large and wide, posterior part small, protuberance-shaped. Embolus (E) needle-like, slightly curved, tapering towards tip.</p><p>Female: unknown.</p><p>Measurement of legs:</p><table-wrap id="T7" position="float" orientation="portrait"><table id="TID0ENMBG" rules="all"><tbody><tr><th rowspan="1" colspan="1">male</th><th rowspan="1" colspan="1">Fe</th><th rowspan="1" colspan="1">Pa</th><th rowspan="1" colspan="1">Ti</th><th rowspan="1" colspan="1">Me</th><th rowspan="1" colspan="1">Ta</th><th rowspan="1" colspan="1">Total</th></tr><tr><td rowspan="1" colspan="1">Leg I</td><td rowspan="1" colspan="1">1.62</td><td rowspan="1" colspan="1">0.62</td><td rowspan="1" colspan="1">1.61</td><td rowspan="1" colspan="1">1.60</td><td rowspan="1" colspan="1">0.74</td><td rowspan="1" colspan="1">6.19</td></tr><tr><td rowspan="1" colspan="1">Leg II</td><td rowspan="1" colspan="1">1.41</td><td rowspan="1" colspan="1">0.61</td><td rowspan="1" colspan="1">1.21</td><td rowspan="1" colspan="1">1.11</td><td rowspan="1" colspan="1">0.73</td><td rowspan="1" colspan="1">5.07</td></tr><tr><td rowspan="1" colspan="1">Leg III</td><td rowspan="1" colspan="1">1.26</td><td rowspan="1" colspan="1">0.52</td><td rowspan="1" colspan="1">0.94</td><td rowspan="1" colspan="1">1.19</td><td rowspan="1" colspan="1">0.76</td><td rowspan="1" colspan="1">4.67</td></tr><tr><td rowspan="1" colspan="1">Leg IV</td><td rowspan="1" colspan="1">1.81</td><td rowspan="1" colspan="1">0.67</td><td rowspan="1" colspan="1">1.41</td><td rowspan="1" colspan="1">1.64</td><td rowspan="1" colspan="1">0.86</td><td rowspan="1" colspan="1">6.39</td></tr></tbody></table></table-wrap><p>Spination of legs:</p><table-wrap id="T8" position="float" orientation="portrait"><table id="TID0EMSBG" rules="all"><tbody><tr><th rowspan="1" colspan="2"/><th rowspan="1" colspan="1">Fe</th><th rowspan="1" colspan="1">Pa</th><th rowspan="1" colspan="1">Ti</th><th rowspan="1" colspan="1">Me</th><th rowspan="1" colspan="1">Ta</th></tr><tr><td rowspan="4" colspan="1">male</td><td rowspan="1" colspan="1">Leg I</td><td rowspan="1" colspan="1">d 1 <abbrev xmlns:xlink="http://www.w3.org/1999/xlink" xlink:title="prolateral" id="ABBRID0EEIAI" xlink:type="simple">pl</abbrev> 3</td><td rowspan="1" colspan="1">–</td><td rowspan="1" colspan="1"><abbrev xmlns:xlink="http://www.w3.org/1999/xlink" xlink:title="proventral" id="ABBRID0EPIAI" xlink:type="simple">pv</abbrev> 6 <abbrev xmlns:xlink="http://www.w3.org/1999/xlink" xlink:title="retroventral" id="ABBRID0ETIAI" xlink:type="simple">rv</abbrev> 6</td><td rowspan="1" colspan="1"><abbrev xmlns:xlink="http://www.w3.org/1999/xlink" xlink:title="proventral" id="ABBRID0E2IAI" xlink:type="simple">pv</abbrev> 4 <abbrev xmlns:xlink="http://www.w3.org/1999/xlink" xlink:title="retroventral" id="ABBRID0E6IAI" xlink:type="simple">rv</abbrev> 3</td><td rowspan="1" colspan="1">–</td></tr><tr><td rowspan="1" colspan="1">Leg II</td><td rowspan="1" colspan="1">d 1 <abbrev xmlns:xlink="http://www.w3.org/1999/xlink" xlink:title="prolateral" id="ABBRID0EOJAI" xlink:type="simple">pl</abbrev> 2</td><td rowspan="1" colspan="1">–</td><td rowspan="1" colspan="1"><abbrev xmlns:xlink="http://www.w3.org/1999/xlink" xlink:title="proventral" id="ABBRID0EZJAI" xlink:type="simple">pv</abbrev> 6 <abbrev xmlns:xlink="http://www.w3.org/1999/xlink" xlink:title="retroventral" id="ABBRID0E4JAI" xlink:type="simple">rv</abbrev> 5</td><td rowspan="1" colspan="1"><abbrev xmlns:xlink="http://www.w3.org/1999/xlink" xlink:title="proventral" id="ABBRID0EFKAI" xlink:type="simple">pv</abbrev> 4 <abbrev xmlns:xlink="http://www.w3.org/1999/xlink" xlink:title="retroventral" id="ABBRID0EJKAI" xlink:type="simple">rv</abbrev> 3</td><td rowspan="1" colspan="1">–</td></tr><tr><td rowspan="1" colspan="1">Leg III</td><td rowspan="1" colspan="1">d 1</td><td rowspan="1" colspan="1">–</td><td rowspan="1" colspan="1">–</td><td rowspan="1" colspan="1">–</td><td rowspan="1" colspan="1">–</td></tr><tr><td rowspan="1" colspan="1">Leg IV</td><td rowspan="1" colspan="1">d 1</td><td rowspan="1" colspan="1">–</td><td rowspan="1" colspan="1">–</td><td rowspan="1" colspan="1">–</td><td rowspan="1" colspan="1">–</td></tr></tbody></table></table-wrap></tp:treatment-sec><tp:treatment-sec sec-type="distribution" id="SECID0EWLAI"><title>Distribution.</title><p>Known only from the type locality.</p></tp:treatment-sec><tp:treatment-sec><!--Section generated to contain objects referenced in tp:taxon-treatment.--><fig id="F2" position="float" orientation="portrait"><object-id xmlns:xlink="http://www.w3.org/1999/xlink" content-type="doi" xlink:type="simple">10.3897/zookeys.1226.137752.figure2</object-id><object-id xmlns:xlink="http://www.w3.org/1999/xlink" content-type="arpha" xlink:type="simple">5AF88144-52C2-58D7-8DFF-63CFCFEAAF89</object-id><label>Figure 2.</label><caption><p>Copulatory organs of <italic><tp:taxon-name><tp:taxon-name-part taxon-name-part-type="genus" reg="Mutatus">Mutatus</tp:taxon-name-part><tp:taxon-name-part taxon-name-part-type="species" reg="gelao">gelao</tp:taxon-name-part></tp:taxon-name></italic> sp. nov. <bold>A</bold> male left palp, prolateral view <bold>B</bold> same, ventral view <bold>C</bold> same, retrolateral view <bold>D</bold> same, dorsal view <bold>E</bold><abbrev xmlns:xlink="http://www.w3.org/1999/xlink" xlink:title="retrolateral tibial apophysis" id="ABBRID0EWJAE" xlink:type="simple">RTA</abbrev>, retrolateral view <bold>F</bold> femur, prolateral view <bold>G</bold> epigyne, ventral view <bold>H</bold> same, dorsal view. Abbreviations: E—embolus; <abbrev xmlns:xlink="http://www.w3.org/1999/xlink" xlink:title="femur apophysis" id="ABBRID0EAKAE" xlink:type="simple">FA</abbrev>—femoral apophysis; <abbrev xmlns:xlink="http://www.w3.org/1999/xlink" xlink:title="Prolateral tegular apophysis" id="ABBRID0EEKAE" xlink:type="simple">PTA</abbrev>—prolateral tegular apophysis; <abbrev xmlns:xlink="http://www.w3.org/1999/xlink" xlink:title="retrolateral tibial apophysis" id="ABBRID0EIKAE" xlink:type="simple">RTA</abbrev>—retrolateral tibial apophysis; <abbrev xmlns:xlink="http://www.w3.org/1999/xlink" xlink:title="retroventral tibial apophysis" id="ABBRID0EMKAE" xlink:type="simple">RvTA</abbrev>—retroventral tibial apophysis; <abbrev xmlns:xlink="http://www.w3.org/1999/xlink" xlink:title="sperm duct" id="ABBRID0EQKAE" xlink:type="simple">SD</abbrev>—sperm duct; <abbrev xmlns:xlink="http://www.w3.org/1999/xlink" xlink:title="tegular sheet" id="ABBRID0EUKAE" xlink:type="simple">TS</abbrev>—tegular sheet; B—bursa; <abbrev xmlns:xlink="http://www.w3.org/1999/xlink" xlink:title="Copulatory ducts" id="ABBRID0EYKAE" xlink:type="simple">CD</abbrev>—copulatory duct; <abbrev xmlns:xlink="http://www.w3.org/1999/xlink" xlink:title="Copulatory openings" id="ABBRID0E3KAE" xlink:type="simple">CO</abbrev>—copulatory opening; <abbrev xmlns:xlink="http://www.w3.org/1999/xlink" xlink:title="connecting tube" id="ABBRID0EALAE" xlink:type="simple">CT</abbrev>—connecting tube; <abbrev xmlns:xlink="http://www.w3.org/1999/xlink" xlink:title="Fertilization ducts" id="ABBRID0EELAE" xlink:type="simple">FD</abbrev>—fertilization duct; <abbrev xmlns:xlink="http://www.w3.org/1999/xlink" xlink:title="Glandular appendages" id="ABBRID0EILAE" xlink:type="simple">GA</abbrev>—glandular appendage; <abbrev xmlns:xlink="http://www.w3.org/1999/xlink" xlink:title="median septum" id="ABBRID0EMLAE" xlink:type="simple">MS</abbrev>—median septum; S—spermathecae.</p></caption><graphic xmlns:xlink="http://www.w3.org/1999/xlink" xlink:href="zookeys-1226-121_article-137752__-g002.jpg" position="float" orientation="portrait" xlink:type="simple" id="oo_1243801.jpg"><uri content-type="original_file" xlink:type="simple">https://binary.pensoft.net/fig/1243801</uri></graphic></fig><fig id="F4" position="float" orientation="portrait"><object-id xmlns:xlink="http://www.w3.org/1999/xlink" content-type="doi" xlink:type="simple">10.3897/zookeys.1226.137752.figure4</object-id><object-id xmlns:xlink="http://www.w3.org/1999/xlink" content-type="arpha" xlink:type="simple">EF56FBCA-1886-5E03-BB67-80FE2270292C</object-id><label>Figure 4.</label><caption><p>Copulatory organs of <italic><tp:taxon-name><tp:taxon-name-part taxon-name-part-type="genus" reg="Mutatus">Mutatus</tp:taxon-name-part><tp:taxon-name-part taxon-name-part-type="species" reg="tujia">tujia</tp:taxon-name-part></tp:taxon-name></italic> sp. nov. <bold>A</bold> male left palp, prolateral view <bold>B</bold> same, retrolateral view <bold>C</bold> same, dorsal view <bold>D</bold> same, ventral view <bold>E</bold> epigyne, ventral view <bold>F</bold> same, dorsal view. Abbreviations: E—embolus; <abbrev xmlns:xlink="http://www.w3.org/1999/xlink" xlink:title="femur apophysis" id="ABBRID0E3HAG" xlink:type="simple">FA</abbrev>—femoral apophysis; <abbrev xmlns:xlink="http://www.w3.org/1999/xlink" xlink:title="Prolateral tegular apophysis" id="ABBRID0EAIAG" xlink:type="simple">PTA</abbrev>—prolateral tegular apophysis; <abbrev xmlns:xlink="http://www.w3.org/1999/xlink" xlink:title="retrolateral tibial apophysis" id="ABBRID0EEIAG" xlink:type="simple">RTA</abbrev>—retrolateral tibial apophysis; <abbrev xmlns:xlink="http://www.w3.org/1999/xlink" xlink:title="retroventral tibial apophysis" id="ABBRID0EIIAG" xlink:type="simple">RvTA</abbrev>—retroventral tibial apophysis; <abbrev xmlns:xlink="http://www.w3.org/1999/xlink" xlink:title="sperm duct" id="ABBRID0EMIAG" xlink:type="simple">SD</abbrev>—sperm duct; <abbrev xmlns:xlink="http://www.w3.org/1999/xlink" xlink:title="tegular sheet" id="ABBRID0EQIAG" xlink:type="simple">TS</abbrev>—tegular sheet; B—bursa; <abbrev xmlns:xlink="http://www.w3.org/1999/xlink" xlink:title="Copulatory ducts" id="ABBRID0EUIAG" xlink:type="simple">CD</abbrev>—copulatory duct; <abbrev xmlns:xlink="http://www.w3.org/1999/xlink" xlink:title="Copulatory openings" id="ABBRID0EYIAG" xlink:type="simple">CO</abbrev>—copulatory opening; <abbrev xmlns:xlink="http://www.w3.org/1999/xlink" xlink:title="connecting tube" id="ABBRID0E3IAG" xlink:type="simple">CT</abbrev>—connecting tube; <abbrev xmlns:xlink="http://www.w3.org/1999/xlink" xlink:title="Fertilization ducts" id="ABBRID0EAJAG" xlink:type="simple">FD</abbrev>—fertilization duct; <abbrev xmlns:xlink="http://www.w3.org/1999/xlink" xlink:title="Glandular appendages" id="ABBRID0EEJAG" xlink:type="simple">GA</abbrev>—glandular appendage; <abbrev xmlns:xlink="http://www.w3.org/1999/xlink" xlink:title="median septum" id="ABBRID0EIJAG" xlink:type="simple">MS</abbrev>—median septum; S—spermathecae.</p></caption><graphic xmlns:xlink="http://www.w3.org/1999/xlink" xlink:href="zookeys-1226-121_article-137752__-g004.jpg" position="float" orientation="portrait" xlink:type="simple" id="oo_1243803.jpg"><uri content-type="original_file" xlink:type="simple">https://binary.pensoft.net/fig/1243803</uri></graphic></fig><fig id="F5" position="float" orientation="portrait"><object-id xmlns:xlink="http://www.w3.org/1999/xlink" content-type="doi" xlink:type="simple">10.3897/zookeys.1226.137752.figure5</object-id><object-id xmlns:xlink="http://www.w3.org/1999/xlink" content-type="arpha" xlink:type="simple">650FAD39-E5A2-5F03-9275-96F6F28BE617</object-id><label>Figure 5.</label><caption><p>Habitus of <italic><tp:taxon-name><tp:taxon-name-part taxon-name-part-type="genus" reg="Mutatus">Mutatus</tp:taxon-name-part><tp:taxon-name-part taxon-name-part-type="species" reg="tianyan">tianyan</tp:taxon-name-part></tp:taxon-name></italic> sp. nov. <bold>A</bold> male holotype, dorsal view <bold>B</bold> same, ventral view <bold>C</bold> female paratype, dorsal view <bold>D</bold> same, ventral view.</p></caption><graphic xmlns:xlink="http://www.w3.org/1999/xlink" xlink:href="zookeys-1226-121_article-137752__-g005.jpg" position="float" orientation="portrait" xlink:type="simple" id="oo_1243804.jpg"><uri content-type="original_file" xlink:type="simple">https://binary.pensoft.net/fig/1243804</uri></graphic></fig></tp:treatment-sec></tp:taxon-treatment>
